# Supplementary material for: (2R,3S)-2-Ammonio-3-hydr­oxy-3-(4-nitro­phen­yl)propanoic acid chloride monohydrate
Source: Acta Crystallogr Sect E Struct Rep Online. 2008 May 7;64(Pt 6):o1003–4. doi: 10.1107/S1600536808012750 (PMC2961501; doi:10.1107/S1600536808012750)
Supplement: Supplementary file 1 [file e-64-o1003-sup1.cif]

##############################################################################
###                                                                        ###
###        Electronic paper (Acta Crystallographica Section E)             ###
###                                                                        ###
##############################################################################
#                                                                            #
# This CIF contains the data in a paper accepted for publication in Acta     #
# Crystallographica Section E. It conforms to the requirements of Notes      #
# for Authors for Section E, and has been peer reviewed under the auspices   #
# of the IUCr Commission on Journals.                                        #
#                                                                            #
# Full details of the Crystallographic Information File format               #
# are given in the paper "The Crystallographic Information File (CIF):       #
# a New Standard Archive File for Crystallography" by S. R. Hall, F. H.      #
# Allen and I. D. Brown [Acta Cryst. (1991), A47, 655-685].                  #
#                                                                            #
# The current version of the core CIF dictionary is obtainable from          #
# ftp://ftp.iucr.org/pub/cif_core.dic. The current version number is 2.4.    #
#                                                                            #
# Software is freely available for graphical display of the structure(s) in  #
# this CIF.  For information consult the CIF home page http://www.iucr.org/  #
# cif/home.html                                                              #
#                                                                            #
# This file may be used for bona fide research purposes within the           #
# scientific community so long as proper attribution is given to the journal # 
# article from which it was obtained.                                        #
#                                                                            #
##############################################################################
                                             
data_global
_audit_creation_method     SHELXL-97
_journal_date_recd_electronic     2008-04-10
_journal_date_accepted     2008-04-30
_journal_name_full     'Acta Crystallographica, Section E'
_journal_year     2008
_journal_volume     64
_journal_issue      6
_journal_page_first     o1003
_journal_page_last     o1004
_journal_paper_category     QO
_journal_coeditor_code     CS2076
_publ_contact_author_name     'V. Gaumet'
_publ_contact_author_address
;
Laboratoire de Chimie Physique, EA 4231
Facult\'e de Pharmacie
Universit\'e d'Auvergne
28, place Henri Dunant
63001 Clermont-Ferrand Cedex
France
;
_publ_contact_author_email     vincent.gaumet@u-clermont1.fr
_publ_contact_author_fax     '+33 (0)4 73 17 80 01'
_publ_contact_author_phone     '+33 (0)4 73 17 80 04'
_publ_section_title
;
(2<i>R</i>,3<i>S</i>)-2-Ammonio-3-hydroxy-3-(4-nitrophenyl)propanoic acid
chloride monohydrate
;
loop_
    _publ_author_name
    _publ_author_address
    'Gaumet, Vincent'
;
Laboratoire de Chimie Physique, EA 4231
Facult\'e de Pharmacie
Universit\'e d'Auvergne
63001 Clermont-Ferrand
France
;
    'Weber, Val\'erie'
;
Laboratoire de Chimie Th\'erapeutique, EA 4231
Facult\'e de Pharmacie
Universit\'e d'Auvergne
63001 Clermont-Ferrand
France
;
    'Zaitsev, Valery P.'
;
Chimie Organique
Facult\'e de Chimie
443011 Samara
Russian Federation
;
    'Madesclaire, Michel'
;
Laboratoire de Chimie Th\'erapeutique, EA 4231
Facult\'e de Pharmacie
Universit\'e d'Auvergne
63001 Clermont-Ferrand
France
;
data_I
_chemical_name_systematic
;
(2<i>R</i>,3<i>S</i>)-2-Ammonio-3-hydroxy-3-(4-nitrophenyl)propanoic acid
chloride monohydrate
;
_chemical_name_common
;
(2R,3S)-2-ammonio-3-hydroxy-3-(4-nitrophenyl)propanoic acid
chloride monohydrate
;
_chemical_formula_moiety     'C9 H11 N2 O5 +, Cl -, H2 O'
_chemical_formula_sum     'C9 H13 Cl N2 O6'
_chemical_formula_iupac     'C9 H11 N2 O5 +, Cl -, H2 O'
_chemical_formula_weight     280.66
_symmetry_cell_setting     'monoclinic'
_symmetry_space_group_name_H-M     'P 21'
_symmetry_space_group_name_Hall     'P 2yb'
loop_
    _symmetry_equiv_pos_as_xyz
    'x, y, z'
    '-x, y+1/2, -z'
_cell_length_a     8.1286(17)
_cell_length_b     5.056(3)
_cell_length_c     15.848(3)
_cell_angle_alpha     90.00
_cell_angle_beta     104.626(17)
_cell_angle_gamma     90.00
_cell_volume     630.2(4)
_cell_formula_units_Z     2
_cell_measurement_reflns_used     25
_cell_measurement_theta_min     8
_cell_measurement_theta_max     18
_cell_measurement_temperature     293(2)
_exptl_crystal_description     'elongated prism'
_exptl_crystal_colour     'colourless'
_exptl_crystal_size_max     0.49
_exptl_crystal_size_mid     0.25
_exptl_crystal_size_min     0.20
_exptl_crystal_density_diffrn     1.479
_exptl_crystal_density_meas     ?
_exptl_crystal_density_method     'not measured'
_exptl_crystal_F_000     292
_exptl_absorpt_coefficient_mu     0.325
_exptl_absorpt_correction_type     psi-scan
_exptl_absorpt_process_details     '(North et al., 1968)'
_exptl_absorpt_correction_T_min     0.8720
_exptl_absorpt_correction_T_max     0.9307
_exptl_special_details
;
North A.C.T., Phillips D.C. & Mathews F.S. (1968) Acta. Cryst. A24, 351.
Number of psi-scan sets used was 4. Theta correction was applied.
Weighted transmission curves were used. No Fourier smoothing was applied.
;
_diffrn_ambient_temperature     293(2)
_diffrn_radiation_type     MoK\a
_diffrn_radiation_wavelength     0.71073
_diffrn_radiation_source     'fine-focus sealed tube'
_diffrn_radiation_monochromator     graphite
_diffrn_measurement_device_type     'Enraf--Nonius CAD-4'
_diffrn_measurement_method     '\w/2\q'
_diffrn_reflns_number     6026
_diffrn_reflns_av_R_equivalents     0.0215
_diffrn_reflns_av_sigmaI/netI     0.0177
_diffrn_reflns_theta_min     1.33
_diffrn_reflns_theta_max     34.95
_diffrn_reflns_theta_full     34.95
_diffrn_measured_fraction_theta_max     0.999
_diffrn_measured_fraction_theta_full     0.999
_diffrn_reflns_limit_h_min     -13
_diffrn_reflns_limit_h_max     13
_diffrn_reflns_limit_k_min     -8
_diffrn_reflns_limit_k_max     8
_diffrn_reflns_limit_l_min     -25
_diffrn_reflns_limit_l_max     25
_diffrn_standards_number     3
_diffrn_standards_interval_count     63
_diffrn_standards_interval_time     116
_diffrn_standards_decay_%     3
loop_
    _diffrn_standard_refln_index_h
    _diffrn_standard_refln_index_k
    _diffrn_standard_refln_index_l
    2 2 2
    -3 -1 3
    0 -1 5
_refine_special_details
;
;
_reflns_number_total     5517
_reflns_number_gt     5058
_reflns_threshold_expression     I>2\s(I)
_refine_ls_structure_factor_coef     Fsqd
_refine_ls_matrix_type     full
_refine_ls_R_factor_all     0.0499
_refine_ls_R_factor_gt     0.0427
_refine_ls_wR_factor_gt     0.1101
_refine_ls_wR_factor_ref     0.1148
_refine_ls_goodness_of_fit_ref     1.086
_refine_ls_restrained_S_all     1.086
_refine_ls_number_reflns     5517
_refine_ls_number_parameters     216
_refine_ls_number_restraints     1
_refine_ls_hydrogen_treatment     refall
_refine_ls_weighting_scheme     calc
_refine_ls_weighting_details
         'calc w=1/[\s^2^(Fo^2^)+(0.0825P)^2^+0.0202P] where P=(Fo^2^+2Fc^2^)/3'
_atom_sites_solution_hydrogens     geom
_atom_sites_solution_primary     direct
_atom_sites_solution_secondary     difmap
_refine_ls_shift/su_max     0.001
_refine_ls_shift/su_mean     0.000
_refine_diff_density_max     0.601
_refine_diff_density_min     -0.628
_refine_ls_extinction_method     'SHELXL97 (Sheldrick, 2008)'
_refine_ls_extinction_coef     0.089(10)
_refine_ls_extinction_expression
                                  'Fc^*^=kFc[1+0.001xFc^2^\l^3^/sin(2\q)]^-1/4^'
_refine_ls_abs_structure_details     'Flack (1983), 2752 Friedel pairs'
_refine_ls_abs_structure_Flack     0.00(4)
loop_
    _atom_type_symbol
    _atom_type_description
    _atom_type_scat_dispersion_real
    _atom_type_scat_dispersion_imag
    _atom_type_scat_source
    'C' 'C' 0.0033 0.0016
                         'International Tables Vol C Tables 4.2.6.8 and 6.1.1.4'
    'H' 'H' 0.0000 0.0000
                         'International Tables Vol C Tables 4.2.6.8 and 6.1.1.4'
    'Cl' 'Cl' 0.1484 0.1585
                         'International Tables Vol C Tables 4.2.6.8 and 6.1.1.4'
    'N' 'N' 0.0061 0.0033
                         'International Tables Vol C Tables 4.2.6.8 and 6.1.1.4'
    'O' 'O' 0.0106 0.0060
                         'International Tables Vol C Tables 4.2.6.8 and 6.1.1.4'
_computing_data_collection     'CAD-4 Software (Enraf--Nonius, 1989)'
_computing_cell_refinement     'CAD-4 Software (Enraf--Nonius, 1989)'
_computing_data_reduction     'XCAD4 (Harms, 1996)'
_computing_structure_solution     'SHELXS97 (Sheldrick, 2008)'
_computing_structure_refinement     'SHELXL97 (Sheldrick, 2008)'
_computing_molecular_graphics
                              'ORTEP-3 (Farrugia, 1997) and PLATON (Spek, 2003)'
loop_
    _atom_site_type_symbol
    _atom_site_label
    _atom_site_fract_x
    _atom_site_fract_y
    _atom_site_fract_z
    _atom_site_U_iso_or_equiv
    _atom_site_adp_type
    _atom_site_calc_flag
    _atom_site_refinement_flags
    _atom_site_occupancy
    _atom_site_disorder_assembly
    _atom_site_disorder_group
    Cl Cl 0.71520(3) 0.93514(6) 0.922526(17) 0.03591(8) Uani d . 1 . .
    C C1 -0.00336(13) 1.2561(2) 0.83505(7) 0.02674(16) Uani d . 1 . .
    C C2 0.09722(12) 1.00092(18) 0.85613(6) 0.02405(15) Uani d . 1 . .
    C C3 0.27337(13) 1.0067(2) 0.83713(6) 0.02743(16) Uani d . 1 . .
    C C4 0.26848(14) 1.0458(2) 0.74189(7) 0.02986(18) Uani d . 1 . .
    C C5 0.3717(2) 1.2362(3) 0.71889(9) 0.0427(3) Uani d . 1 . .
    C C6 0.3767(3) 1.2672(4) 0.63235(10) 0.0499(4) Uani d . 1 . .
    C C7 0.2774(2) 1.1044(3) 0.57084(8) 0.0415(3) Uani d . 1 . .
    C C8 0.1743(2) 0.9107(4) 0.59137(9) 0.0506(4) Uani d . 1 . .
    C C9 0.1720(2) 0.8796(3) 0.67820(9) 0.0459(3) Uani d . 1 . .
    N N10 0.12271(11) 0.9477(2) 0.95052(5) 0.02702(14) Uani d . 1 . .
    N N11 0.2786(2) 1.1354(4) 0.47874(9) 0.0569(4) Uani d . 1 . .
    O O12 -0.08726(19) 1.2705(3) 0.75327(6) 0.0491(3) Uani d . 1 . .
    O O13 -0.00519(12) 1.42165(18) 0.88974(5) 0.03491(16) Uani d . 1 . .
    O O14 0.34476(13) 0.7557(2) 0.86696(7) 0.03708(19) Uani d . 1 . .
    O O15 0.1882(3) 0.9890(7) 0.42545(9) 0.0966(9) Uani d . 1 . .
    O O16 0.3691(3) 1.3062(5) 0.45945(10) 0.0847(6) Uani d . 1 . .
    H H2 0.034(3) 0.872(5) 0.8304(13) 0.037(5) Uiso d . 1 . .
    H H3 0.343(3) 1.127(5) 0.8692(13) 0.032(5) Uiso d . 1 . .
    H H5 0.445(3) 1.340(6) 0.7648(17) 0.052(6) Uiso d . 1 . .
    H H6 0.453(4) 1.424(10) 0.620(2) 0.091(10) Uiso d . 1 . .
    H H8 0.112(5) 0.807(10) 0.548(2) 0.087(10) Uiso d . 1 . .
    H H9 0.090(4) 0.766(8) 0.6899(19) 0.073(9) Uiso d . 1 . .
    H H101 0.032(2) 0.927(4) 0.9615(10) 0.025(3) Uiso d . 1 . .
    H H102 0.186(2) 0.816(4) 0.9639(12) 0.030(4) Uiso d . 1 . .
    H H103 0.174(4) 1.087(7) 0.9905(16) 0.058(7) Uiso d . 1 . .
    H H12 -0.147(5) 1.395(10) 0.743(2) 0.087(10) Uiso d . 1 . .
    H H14 0.448(3) 0.778(6) 0.8856(15) 0.049(6) Uiso d . 1 . .
    O O17 0.29100(18) 0.1787(3) 0.26402(8) 0.0491(3) Uani d . 1 . .
    H H171 0.307(4) 0.250(8) 0.309(2) 0.073(9) Uiso d . 1 . .
    H H172 0.290(3) 0.237(6) 0.2194(17) 0.053(7) Uiso d . 1 . .
loop_
    _atom_site_aniso_label
    _atom_site_aniso_U_11
    _atom_site_aniso_U_22
    _atom_site_aniso_U_33
    _atom_site_aniso_U_12
    _atom_site_aniso_U_13
    _atom_site_aniso_U_23
    Cl 0.03069(11) 0.03544(12) 0.03887(13) 0.00116(10) 0.00372(8) -0.00215(10)
    C1 0.0319(4) 0.0221(3) 0.0267(4) 0.0005(3) 0.0084(3) 0.0022(3)
    C2 0.0281(3) 0.0200(3) 0.0249(3) -0.0009(3) 0.0083(3) 0.0000(2)
    C3 0.0288(4) 0.0274(4) 0.0276(4) -0.0040(3) 0.0099(3) -0.0011(3)
    C4 0.0339(4) 0.0297(4) 0.0287(4) -0.0028(3) 0.0130(3) -0.0025(3)
    C5 0.0576(7) 0.0393(6) 0.0359(5) -0.0182(6) 0.0206(5) -0.0051(4)
    C6 0.0705(10) 0.0481(7) 0.0377(6) -0.0171(7) 0.0260(6) -0.0004(5)
    C7 0.0531(7) 0.0457(7) 0.0295(5) 0.0025(5) 0.0176(5) 0.0005(4)
    C8 0.0595(8) 0.0634(10) 0.0304(5) -0.0190(8) 0.0141(5) -0.0110(6)
    C9 0.0582(8) 0.0504(8) 0.0323(5) -0.0227(6) 0.0172(5) -0.0090(5)
    N10 0.0337(3) 0.0226(3) 0.0266(3) 0.0022(3) 0.0110(2) 0.0036(3)
    N11 0.0739(10) 0.0692(11) 0.0324(5) -0.0018(8) 0.0221(6) 0.0009(6)
    O12 0.0684(7) 0.0451(5) 0.0274(4) 0.0240(5) 0.0005(4) 0.0003(4)
    O13 0.0471(4) 0.0216(3) 0.0339(3) 0.0039(3) 0.0062(3) -0.0026(3)
    O14 0.0310(4) 0.0371(4) 0.0441(5) 0.0061(3) 0.0112(3) 0.0058(4)
    O15 0.1309(16) 0.127(2) 0.0336(5) -0.0504(17) 0.0250(8) -0.0151(8)
    O16 0.1330(17) 0.0846(12) 0.0465(7) -0.0305(13) 0.0414(9) 0.0055(8)
    O17 0.0652(7) 0.0431(5) 0.0357(5) -0.0145(5) 0.0070(4) 0.0004(4)
_geom_special_details
;
;
loop_
    _geom_bond_atom_site_label_1
    _geom_bond_atom_site_label_2
    _geom_bond_site_symmetry_2
    _geom_bond_distance
    _geom_bond_publ_flag
    C1 O13 . 1.2078(14) ?
    C1 O12 . 1.3053(14) ?
    C1 C2 . 1.5188(15) ?
    C2 N10 . 1.4821(12) ?
    C2 C3 . 1.5360(14) ?
    C2 H2 . 0.87(2) ?
    C3 O14 . 1.4253(16) ?
    C3 C4 . 1.5128(14) ?
    C3 H3 . 0.90(2) ?
    C4 C5 . 1.3851(17) ?
    C4 C9 . 1.3931(18) ?
    C5 C6 . 1.3913(19) ?
    C5 H5 . 0.97(3) ?
    C6 C7 . 1.372(2) ?
    C6 H6 . 1.05(4) ?
    C7 C8 . 1.380(2) ?
    C7 N11 . 1.4704(17) ?
    C8 C9 . 1.3898(18) ?
    C8 H8 . 0.91(4) ?
    C9 H9 . 0.94(4) ?
    N10 H101 . 0.810(17) ?
    N10 H102 . 0.83(2) ?
    N10 H103 . 0.97(3) ?
    N11 O15 . 1.219(3) ?
    N11 O16 . 1.222(3) ?
    O12 H12 . 0.78(5) ?
    O14 H14 . 0.82(3) ?
    O17 H171 . 0.78(3) ?
    O17 H172 . 0.76(3) ?
loop_
    _geom_angle_atom_site_label_1
    _geom_angle_atom_site_label_2
    _geom_angle_atom_site_label_3
    _geom_angle_site_symmetry_1
    _geom_angle_site_symmetry_3
    _geom_angle
    _geom_angle_publ_flag
    O13 C1 O12 . . 125.15(11) ?
    O13 C1 C2 . . 122.31(10) ?
    O12 C1 C2 . . 112.53(9) ?
    N10 C2 C1 . . 107.85(8) ?
    N10 C2 C3 . . 107.55(8) ?
    C1 C2 C3 . . 114.68(8) ?
    N10 C2 H2 . . 104.6(14) ?
    C1 C2 H2 . . 108.4(15) ?
    C3 C2 H2 . . 113.1(14) ?
    O14 C3 C4 . . 110.69(9) ?
    O14 C3 C2 . . 103.87(8) ?
    C4 C3 C2 . . 114.02(9) ?
    O14 C3 H3 . . 105.5(14) ?
    C4 C3 H3 . . 109.3(13) ?
    C2 C3 H3 . . 113.1(13) ?
    C5 C4 C9 . . 119.76(11) ?
    C5 C4 C3 . . 119.24(10) ?
    C9 C4 C3 . . 120.81(10) ?
    C4 C5 C6 . . 120.54(13) ?
    C4 C5 H5 . . 118.4(17) ?
    C6 C5 H5 . . 120.9(17) ?
    C7 C6 C5 . . 118.32(13) ?
    C7 C6 H6 . . 126.2(17) ?
    C5 C6 H6 . . 115.3(17) ?
    C6 C7 C8 . . 122.79(12) ?
    C6 C7 N11 . . 119.42(14) ?
    C8 C7 N11 . . 117.79(14) ?
    C7 C8 C9 . . 118.33(14) ?
    C7 C8 H8 . . 119(3) ?
    C9 C8 H8 . . 123(3) ?
    C8 C9 C4 . . 120.22(13) ?
    C8 C9 H9 . . 117.0(19) ?
    C4 C9 H9 . . 121.9(19) ?
    C2 N10 H101 . . 109.8(11) ?
    C2 N10 H102 . . 108.8(13) ?
    H101 N10 H102 . . 112(2) ?
    C2 N10 H103 . . 117.1(17) ?
    H101 N10 H103 . . 102(2) ?
    H102 N10 H103 . . 106(2) ?
    O15 N11 O16 . . 123.43(16) ?
    O15 N11 C7 . . 117.97(18) ?
    O16 N11 C7 . . 118.60(17) ?
    C1 O12 H12 . . 113(2) ?
    C3 O14 H14 . . 107(2) ?
    H171 O17 H172 . . 129(4) ?
loop_
    _geom_torsion_atom_site_label_1
    _geom_torsion_atom_site_label_2
    _geom_torsion_atom_site_label_3
    _geom_torsion_atom_site_label_4
    _geom_torsion_site_symmetry_1
    _geom_torsion_site_symmetry_2
    _geom_torsion_site_symmetry_3
    _geom_torsion_site_symmetry_4
    _geom_torsion
    _geom_torsion_publ_flag
    O15 N11 C7 C6 . . . . -179.5(2) no
    O16 N11 C7 C6 . . . . 0.2(3) no
    O15 N11 C7 C8 . . . . 0.2(3) no
    O16 N11 C7 C8 . . . . 179.9(2) no
    O12 C1 C2 C3 . . . . 84.78(12) no
    O12 C1 C2 N10 . . . . -155.44(11) no
    O13 C1 C2 N10 . . . . 23.39(14) no
    O13 C1 C2 C3 . . . . -96.39(12) no
    C1 C2 C3 O14 . . . . 176.50(9) no
    C1 C2 C3 C4 . . . . -62.95(11) no
    N10 C2 C3 C4 . . . . 177.11(8) no
    N10 C2 C3 O14 . . . . 56.56(10) no
    C2 C3 C4 C5 . . . . 130.98(12) no
    O14 C3 C4 C9 . . . . 62.57(15) no
    O14 C3 C4 C5 . . . . -112.37(13) no
    C2 C3 C4 C9 . . . . -54.08(14) no
    C5 C4 C9 C8 . . . . -2.4(2) no
    C3 C4 C9 C8 . . . . -177.27(13) no
    C9 C4 C5 C6 . . . . 1.6(2) no
    C3 C4 C5 C6 . . . . 176.57(15) no
    C4 C5 C6 C7 . . . . -0.2(3) no
    C5 C6 C7 N11 . . . . 179.19(18) no
    C5 C6 C7 C8 . . . . -0.5(3) no
    C6 C7 C8 C9 . . . . -0.2(3) no
    N11 C7 C8 C9 . . . . -179.96(17) no
    C7 C8 C9 C4 . . . . 1.7(2) no
loop_
    _geom_hbond_atom_site_label_D
    _geom_hbond_atom_site_label_H
    _geom_hbond_atom_site_label_A
    _geom_hbond_site_symmetry_A
    _geom_hbond_distance_DH
    _geom_hbond_distance_HA
    _geom_hbond_distance_DA
    _geom_hbond_angle_DHA
    _geom_hbond_publ_flag
    N10 H101 O13 2_547 0.810(17) 2.420(16) 2.9259(13) 121.5(14) yes
    N10 H101 Cl 1_455 0.810(17) 2.489(16) 3.2298(11) 152.7(15) yes
    N10 H102 O14 1 0.83(2) 2.265(19) 2.6759(14) 110.8(16) yes
    N10 H102 Cl 2_647 0.83(2) 2.62(2) 3.3409(14) 145.5(16) yes
    N10 H103 Cl 2_657 0.97(3) 2.28(3) 3.2435(14) 176(3) yes
    O12 H12 O17 2_566 0.78(5) 1.84(5) 2.6168(19) 171(4) yes
    O14 H14 Cl 1 0.82(3) 2.25(3) 3.0539(13) 166(3) yes
    O17 H171 O16 1_545 0.78(3) 2.33(3) 3.069(2) 159(4) yes
    O17 H172 Cl 2_646 0.76(3) 2.45(3) 3.2170(13) 178(3) yes
