# Supplementary material for: (2R,3S)-2-Ammonio-3-hydr­oxy-3-(4-nitro­phen­yl)propanoic acid chloride monohydrate
Source: Acta Crystallogr Sect E Struct Rep Online. 2008 May 7;64(Pt 6):o1003–4. doi: 10.1107/S1600536808012750 (PMC2961501; doi:10.1107/S1600536808012750)
Supplement: Supplementary file 2 [file e-64-o1003-Isup2.hkl]

#
# h,k,l, Fc-squared, Fo-squared, sigma(Fo-squared) and status flag
#
data_I
_shelx_title '  C9H11ClN2O5,H2O in P 21'
_shelx_refln_list_code          4
_shelx_F_calc_maximum       67.04
_exptl_crystal_F_000       292.00
_reflns_d_resolution_high  0.6204
 
loop_
 _symmetry_equiv_pos_as_xyz
 'x, y, z'
 '-x, y+1/2, -z'
 
_cell_length_a     8.1286
_cell_length_b     5.0563
_cell_length_c    15.8480
_cell_angle_alpha  90.000
_cell_angle_beta  104.626
_cell_angle_gamma  90.000
 
_shelx_F_squared_multiplier     1.000
 
loop_
 _refln_index_h
 _refln_index_k
 _refln_index_l
 _refln_F_squared_calc
 _refln_F_squared_meas
 _refln_F_squared_sigma
 _refln_observed_status
   0  -8   0        4.55        3.51      0.46 o
   1  -8   0        0.89        0.58      1.30 o
   2  -8   0        2.41        2.93      0.44 o
   1  -7   0       18.08       22.41      0.66 o
   2  -7   0        2.76        3.31      0.37 o
   3  -7   0       13.03       13.81      0.48 o
   4  -7   0        9.25        9.22      0.46 o
   5  -7   0        2.77        3.33      0.39 o
   6  -7   0        6.56        6.10      0.45 o
   0  -6   0      106.58      116.38      2.78 o
   1  -6   0        4.33        5.68      0.33 o
   2  -6   0        0.59        0.46      0.97 o
   3  -6   0       38.66       44.52      1.39 o
   4  -6   0        3.42        3.85      0.32 o
   5  -6   0       11.33       11.88      0.43 o
   6  -6   0       11.60        9.93      0.44 o
   7  -6   0        9.40        9.62      0.45 o
   8  -6   0        3.92        4.03      0.44 o
   1  -5   0       40.37       48.99      1.50 o
   2  -5   0       34.26       42.88      1.30 o
   3  -5   0       59.53       69.24      1.81 o
   4  -5   0       30.41       34.38      1.07 o
   5  -5   0       38.29       38.00      1.11 o
   6  -5   0       15.19       15.52      0.45 o
   7  -5   0        8.61        8.72      0.37 o
   8  -5   0       18.97       18.99      0.52 o
   9  -5   0        3.36        2.86      0.37 o
  10  -5   0       15.54       15.44      0.57 o
   0  -4   0      389.90      497.48      4.18 o
   1  -4   0       20.59       27.29      0.89 o
   2  -4   0       55.89       66.93      1.74 o
   3  -4   0       40.19       39.90      1.14 o
   4  -4   0       74.61       82.79      2.06 o
   5  -4   0       37.30       40.18      1.22 o
   6  -4   0        8.76        8.14      0.31 o
   7  -4   0       90.99       85.68      2.55 o
   8  -4   0       17.17       17.11      0.54 o
   9  -4   0        7.54        7.59      0.39 o
  10  -4   0        8.34        8.86      0.43 o
  11  -4   0        3.66        3.69      0.42 o
   1  -3   0      211.47      273.37      2.61 o
   2  -3   0      124.69      165.61      2.14 o
   3  -3   0      312.26      330.71      3.23 o
   4  -3   0      350.23      385.47      3.73 o
   5  -3   0      107.68      113.87      2.27 o
   6  -3   0      123.24      119.45      2.47 o
   7  -3   0       17.16       17.14      0.56 o
   8  -3   0       20.51       20.15      0.66 o
   9  -3   0        7.46        6.74      0.34 o
  10  -3   0       10.98       10.31      0.43 o
  11  -3   0        0.38        0.06      0.31 o
   0  -2   0      974.70     1440.36      4.75 o
   1  -2   0      794.94     1120.21      4.27 o
   2  -2   0      505.85      644.15      3.47 o
   3  -2   0      309.74      382.78      2.92 o
   4  -2   0      300.56      298.19      2.90 o
   5  -2   0      176.75      164.68      2.39 o
   6  -2   0       86.21       83.32      1.96 o
   7  -2   0      179.46      164.74      2.92 o
   8  -2   0        0.29        0.34      0.78 o
   9  -2   0       29.39       25.73      0.79 o
  10  -2   0        9.58        7.92      0.36 o
  11  -2   0        6.44        6.77      0.39 o
  12  -2   0        5.56        5.41      0.43 o
   1  -1   0     3471.31     4047.00     25.66 o
   2  -1   0     4490.48     4556.02     31.95 o
   3  -1   0      558.90      558.98      3.09 o
   4  -1   0      126.80      130.64      1.72 o
   5  -1   0       56.26       51.56      1.28 o
   6  -1   0       63.07       52.99      1.44 o
   7  -1   0       35.16       31.78      1.01 o
   8  -1   0       68.00       67.39      1.75 o
   9  -1   0        6.62        7.44      0.31 o
  10  -1   0       15.40       15.15      0.46 o
  11  -1   0        7.07        8.00      0.40 o
  12  -1   0        1.31        1.58      0.34 o
   1   0   0      542.78      398.98      4.78 o
   2   0   0     3956.93     3695.13     18.11 o
   3   0   0     2140.23     1757.90     26.01 o
   4   0   0       50.85       47.82      1.03 o
   5   0   0      354.41      305.31      2.66 o
   6   0   0        2.35        4.67      0.34 o
   7   0   0      294.59      294.39      7.57 o
   8   0   0       29.35       25.73      1.05 o
   9   0   0       36.28       39.56      1.41 o
  10   0   0       23.23       25.03      0.71 o
  11   0   0       62.68       60.30      1.36 o
  12   0   0        1.98        2.70      0.57 o
   1   1   0     3417.70     3647.87     24.21 o
   2   1   0     4474.45     4569.14     31.86 o
   3   1   0      542.33      558.95      3.06 o
   4   1   0      121.91      124.91      1.67 o
   5   1   0       54.02       50.32      1.25 o
   6   1   0       57.74       51.31      1.47 o
   7   1   0       34.98       31.60      1.02 o
   8   1   0       64.27       68.03      1.72 o
   9   1   0        6.69        8.14      0.32 o
  10   1   0       14.31       14.61      0.45 o
  11   1   0        6.71        8.56      0.39 o
  12   1   0        1.28        1.70      0.35 o
   0   2   0      954.40     1226.13      4.39 o
   1   2   0      794.11      991.20      4.00 o
   2   2   0      525.81      638.99      3.43 o
   3   2   0      302.06      376.81      2.87 o
   4   2   0      308.97      323.34      2.94 o
   5   2   0      185.60      175.34      2.46 o
   6   2   0       87.90       87.48      1.98 o
   7   2   0      184.03      188.96      3.06 o
   8   2   0        0.26       -0.79      0.79 o
   9   2   0       30.78       28.20      0.79 o
  10   2   0        9.64        9.14      0.37 o
  11   2   0        6.53        7.85      0.40 o
  12   2   0        5.71        6.68      0.43 o
   1   3   0      209.47      239.93      2.44 o
   2   3   0      125.80      144.31      1.98 o
   3   3   0      313.50      315.53      3.09 o
   4   3   0      347.99      379.07      3.64 o
   5   3   0      107.31      114.13      2.24 o
   6   3   0      120.52      112.45      2.38 o
   7   3   0       17.10       17.63      0.57 o
   8   3   0       21.29       21.75      0.68 o
   9   3   0        7.63        7.30      0.34 o
  10   3   0       10.91       11.82      0.42 o
  11   3   0        0.43        0.16      1.07 o
   0   4   0      400.57      445.46      3.98 o
   1   4   0       20.40       24.95      0.86 o
   2   4   0       53.54       59.76      1.59 o
   3   4   0       42.58       43.00      1.13 o
   4   4   0       71.75       74.18      1.95 o
   5   4   0       38.54       41.12      1.22 o
   6   4   0        9.09        7.89      0.30 o
   7   4   0       90.39       84.35      2.43 o
   8   4   0       16.91       16.90      0.53 o
   9   4   0        6.94        6.88      0.37 o
  10   4   0        8.48        9.43      0.43 o
  11   4   0        3.97        4.61      0.41 o
   1   5   0       39.04       40.85      1.35 o
   2   5   0       34.82       40.30      1.22 o
   3   5   0       60.57       65.11      1.75 o
   4   5   0       28.76       28.64      0.97 o
   5   5   0       37.93       35.08      1.07 o
   6   5   0       14.06       14.01      0.43 o
   7   5   0        8.55        8.19      0.36 o
   8   5   0       19.39       18.52      0.52 o
   9   5   0        3.28        2.10      0.38 o
  10   5   0       15.54       16.55      0.57 o
   0   6   0      105.76       93.62      2.53 o
   1   6   0        4.34        3.95      0.31 o
   2   6   0        0.84        0.93      0.29 o
   3   6   0       38.35       38.88      1.31 o
   4   6   0        3.06        3.56      0.32 o
   5   6   0       12.38       11.67      0.43 o
   6   6   0       11.79       10.63      0.44 o
   7   6   0        9.21        9.03      0.44 o
   8   6   0        3.93        4.18      0.42 o
   1   7   0       18.40       20.12      0.63 o
   2   7   0        2.78        2.05      0.36 o
   3   7   0       13.27       11.58      0.47 o
   4   7   0        9.39        8.84      0.44 o
   5   7   0        2.84        3.04      0.39 o
   6   7   0        6.56        5.56      0.44 o
   0   8   0        4.11        3.19      0.42 o
   1   8   0        0.92        1.00      0.39 o
   2   8   0        2.49        1.69      0.42 o
  -2  -8   1        4.90        5.00      0.48 o
  -1  -8   1        5.04        6.01      0.47 o
   0  -8   1        3.31        3.61      0.45 o
   1  -8   1        5.22        5.08      0.48 o
   2  -8   1        0.09       -0.43      1.47 o
  -6  -7   1        4.69        4.28      0.44 o
  -5  -7   1        4.83        4.95      0.42 o
  -4  -7   1        8.08        8.48      0.44 o
  -3  -7   1       10.71       10.29      0.46 o
  -2  -7   1       15.65       17.41      0.50 o
  -1  -7   1       29.79       29.72      0.89 o
   0  -7   1        5.12        6.28      0.41 o
   1  -7   1        4.68        5.43      0.40 o
   2  -7   1       10.24       10.46      0.45 o
   3  -7   1        6.80        7.41      0.43 o
   4  -7   1        4.66        5.87      0.42 o
   5  -7   1        3.20        4.04      0.39 o
   6  -7   1        4.78        5.08      0.46 o
  -8  -6   1        4.07        4.10      0.40 o
  -7  -6   1        3.87        3.29      0.38 o
  -6  -6   1        0.04       -0.14      1.09 o
  -5  -6   1        8.40        8.67      0.39 o
  -4  -6   1       24.78       23.40      0.73 o
  -3  -6   1       19.53       18.70      0.57 o
  -2  -6   1       10.09       11.31      0.38 o
  -1  -6   1       22.19       27.55      0.79 o
   0  -6   1       36.52       40.29      1.21 o
   1  -6   1        2.09        2.52      0.31 o
   2  -6   1       13.56       16.50      0.52 o
   3  -6   1       27.47       28.38      0.89 o
   4  -6   1        2.65        2.94      0.33 o
   5  -6   1       22.32       21.67      0.66 o
   6  -6   1       19.41       18.73      0.63 o
   7  -6   1       17.39       17.34      0.61 o
   8  -6   1        0.48        1.20      0.38 o
 -10  -5   1        3.41        2.87      0.41 o
  -9  -5   1        1.25        0.54      0.34 o
  -8  -5   1       37.88       36.28      1.05 o
  -7  -5   1        2.11        1.45      0.31 o
  -6  -5   1       32.88       32.51      1.04 o
  -5  -5   1       69.77       69.26      1.90 o
  -4  -5   1       35.37       35.56      1.08 o
  -3  -5   1       36.33       43.61      1.31 o
  -2  -5   1        2.45        2.80      0.24 o
  -1  -5   1      123.55      147.56      2.75 o
   0  -5   1       29.95       36.60      1.07 o
   1  -5   1       55.06       73.59      2.07 o
   2  -5   1       57.83       63.94      1.67 o
   3  -5   1      101.34      117.01      2.66 o
   4  -5   1       17.74       19.31      0.60 o
   5  -5   1        0.75        1.05      0.27 o
   6  -5   1       17.15       17.47      0.59 o
   7  -5   1        0.30        0.52      0.29 o
   8  -5   1        2.65        3.11      0.35 o
   9  -5   1        7.05        6.37      0.41 o
 -11  -4   1        4.40        4.39      0.42 o
 -10  -4   1        0.64       -0.23      1.22 o
  -9  -4   1        2.47        2.16      0.33 o
  -8  -4   1       19.61       19.10      0.57 o
  -7  -4   1       42.40       43.34      1.29 o
  -6  -4   1       28.96       30.08      0.93 o
  -5  -4   1       11.94       11.48      0.35 o
  -4  -4   1      111.49      114.07      2.33 o
  -3  -4   1        7.18        7.30      0.24 o
  -2  -4   1      147.84      171.35      2.60 o
  -1  -4   1      144.65      169.92      2.49 o
   0  -4   1      326.35      399.72      3.76 o
   1  -4   1      117.86      154.10      2.44 o
   2  -4   1      189.11      233.16      3.05 o
   3  -4   1      361.56      401.43      4.15 o
   4  -4   1       39.29       42.07      1.33 o
   5  -4   1      129.80      129.64      2.72 o
   6  -4   1       13.59       13.82      0.47 o
   7  -4   1       44.64       45.19      1.33 o
   8  -4   1        2.38        2.03      0.31 o
   9  -4   1        4.24        3.86      0.35 o
  10  -4   1       13.97       14.12      0.48 o
 -11  -3   1        3.76        3.98      0.36 o
 -10  -3   1       34.74       37.16      1.15 o
  -9  -3   1        3.05        3.25      0.29 o
  -8  -3   1       11.38       13.08      0.44 o
  -7  -3   1        1.81        1.91      0.23 o
  -6  -3   1       67.74       63.47      1.86 o
  -5  -3   1       90.89       89.66      2.00 o
  -4  -3   1      127.54      133.69      2.21 o
  -3  -3   1       70.07       58.19      1.37 o
  -2  -3   1      211.34      232.15      2.51 o
  -1  -3   1      107.43      155.88      1.99 o
   0  -3   1      316.58      428.42      3.22 o
   1  -3   1      443.91      596.72      3.93 o
   2  -3   1      320.83      385.52      3.29 o
   3  -3   1      125.12      129.53      2.07 o
   4  -3   1       18.06       18.38      0.52 o
   5  -3   1      157.11      146.00      2.54 o
   6  -3   1        8.10        7.90      0.27 o
   7  -3   1       48.29       51.13      1.60 o
   8  -3   1       12.13       11.53      0.37 o
   9  -3   1       11.89       11.44      0.38 o
  10  -3   1        0.84        1.36      0.30 o
  11  -3   1        3.44        3.79      0.36 o
 -12  -2   1       11.10       12.88      0.51 o
 -11  -2   1        7.55        8.51      0.40 o
 -10  -2   1       13.66       14.41      0.46 o
  -9  -2   1       11.67       12.41      0.41 o
  -8  -2   1       20.85       19.34      0.59 o
  -7  -2   1      182.05      172.56      2.90 o
  -6  -2   1       28.54       26.20      0.82 o
  -5  -2   1      404.17      417.97      3.71 o
  -4  -2   1      523.27      527.30      3.76 o
  -3  -2   1      275.99      282.71      2.50 o
  -2  -2   1      913.29     1129.56      4.62 o
  -1  -2   1       82.17      121.26      1.43 o
   0  -2   1     1201.74     1725.17      5.32 o
   1  -2   1       81.87       99.55      1.31 o
   2  -2   1      311.16      418.89      2.84 o
   3  -2   1      433.72      452.07      3.24 o
   4  -2   1       95.96       71.79      1.48 o
   5  -2   1      329.82      313.15      3.34 o
   6  -2   1      208.18      197.67      2.94 o
   7  -2   1      166.98      156.28      2.85 o
   8  -2   1        7.49        6.29      0.29 o
   9  -2   1       21.95       20.92      0.55 o
  10  -2   1       18.76       20.24      0.68 o
  11  -2   1        3.34        2.69      0.34 o
  12  -2   1        6.98        7.18      0.44 o
 -12  -1   1        1.91       -0.64      1.13 o
 -11  -1   1        7.12        7.15      0.37 o
 -10  -1   1       31.68       31.94      0.96 o
  -9  -1   1        6.24        6.60      0.30 o
  -8  -1   1      121.28      118.55      2.54 o
  -7  -1   1        4.78        3.47      0.20 o
  -6  -1   1       68.64       68.44      1.64 o
  -5  -1   1      593.68      567.35      4.00 o
  -4  -1   1       62.10       55.75      1.12 o
  -3  -1   1     1031.06     1000.63      4.12 o
  -2  -1   1     3690.92     3593.25     27.68 o
  -1  -1   1     1174.44     1229.33     13.19 o
   0  -1   1     1171.79     1451.59     13.57 o
   1  -1   1     2271.79     2366.76     19.63 o
   2  -1   1     1344.86     1156.12     15.42 o
   3  -1   1     1272.23     1349.41      4.98 o
   4  -1   1       30.92       28.29      0.76 o
   5  -1   1       45.55       42.81      1.18 o
   6  -1   1      183.54      158.45      2.48 o
   7  -1   1       90.53       87.03      2.12 o
   8  -1   1       85.09       82.80      2.30 o
   9  -1   1       75.39       70.75      2.00 o
  10  -1   1       20.05       19.27      0.56 o
  11  -1   1       15.73       16.18      0.47 o
  12  -1   1        1.11        1.02      0.34 o
 -12   0   1       10.05       10.43      0.44 o
 -11   0   1       24.95       27.00      0.85 o
 -10   0   1       19.92       19.78      0.41 o
  -9   0   1        6.88        5.07      0.35 o
  -8   0   1       47.76       41.17      0.86 o
  -7   0   1      171.12      160.44      1.85 o
  -6   0   1       37.55       30.66      0.70 o
  -5   0   1       16.29       14.73      0.29 o
  -4   0   1      544.40      472.77     14.47 o
  -3   0   1      125.04      150.72      1.34 o
  -2   0   1      911.15      745.59      7.32 o
  -1   0   1       79.25       66.37      0.54 o
   0   0   1       97.59       76.11      0.43 o
   1   0   1     2421.52     2078.79     12.58 o
   2   0   1       75.90       81.49      2.80 o
   3   0   1     1104.14      817.90      9.96 o
   4   0   1        0.08        0.23      0.06 o
   5   0   1      603.55      609.12     14.21 o
   6   0   1       47.62       46.16      0.96 o
   7   0   1       49.85       42.59      0.92 o
   8   0   1        0.24        0.04      0.50 o
   9   0   1       19.12       21.74      0.73 o
  10   0   1        6.78        6.61      0.24 o
  11   0   1        0.44        0.93      0.32 o
  12   0   1        0.02       -0.08      0.78 o
 -12   1   1        1.92        0.00      1.18 o
 -11   1   1        6.81        5.72      0.36 o
 -10   1   1       32.45       31.96      0.94 o
  -9   1   1        6.31        5.70      0.29 o
  -8   1   1      118.83      110.94      2.48 o
  -7   1   1        5.08        3.49      0.20 o
  -6   1   1       64.14       61.07      1.51 o
  -5   1   1      590.00      557.29      3.92 o
  -4   1   1       65.13       57.94      1.16 o
  -3   1   1     1037.05     1022.66      4.14 o
  -2   1   1     3689.05     3707.91     28.10 o
  -1   1   1     1195.54     1263.32     13.35 o
   1   1   1     2309.65     2415.83     19.77 o
   2   1   1     1351.77     1230.44     15.82 o
   3   1   1     1271.55     1391.71      5.03 o
   4   1   1       36.25       35.61      0.82 o
   5   1   1       45.48       42.59      1.20 o
   6   1   1      187.45      171.38      2.56 o
   7   1   1       90.95       92.68      2.19 o
   8   1   1       87.65       88.57      2.31 o
   9   1   1       75.14       73.38      2.00 o
  10   1   1       19.83       20.49      0.57 o
  11   1   1       16.27       17.20      0.48 o
  12   1   1        1.12        1.89      0.34 o
 -12   2   1       11.31       12.26      0.48 o
 -11   2   1        7.44        7.75      0.39 o
 -10   2   1       13.79       14.03      0.46 o
  -9   2   1       11.72       11.26      0.40 o
  -8   2   1       20.41       19.01      0.58 o
  -7   2   1      183.90      170.22      2.92 o
  -6   2   1       26.48       24.55      0.80 o
  -5   2   1      409.61      424.21      3.72 o
  -4   2   1      506.71      535.45      3.75 o
  -3   2   1      276.41      283.42      2.48 o
  -2   2   1      922.35     1124.48      4.59 o
  -1   2   1       79.55      110.72      1.35 o
   0   2   1     1202.34     1532.25      4.99 o
   1   2   1       82.48       92.90      1.26 o
   2   2   1      302.39      383.50      2.70 o
   3   2   1      427.46      444.29      3.18 o
   4   2   1       96.03       70.94      1.49 o
   5   2   1      320.52      316.79      3.35 o
   6   2   1      206.55      201.32      2.92 o
   7   2   1      162.71      155.35      2.85 o
   8   2   1        6.77        5.78      0.29 o
   9   2   1       22.30       20.80      0.56 o
  10   2   1       18.48       21.20      0.70 o
  11   2   1        3.37        3.51      0.35 o
  12   2   1        6.82        7.42      0.44 o
 -11   3   1        3.59        2.91      0.35 o
 -10   3   1       34.46       36.26      1.14 o
  -9   3   1        3.11        2.99      0.29 o
  -8   3   1       10.92       12.40      0.42 o
  -7   3   1        2.19        2.46      0.23 o
  -6   3   1       64.19       56.11      1.73 o
  -5   3   1       96.57       92.64      2.00 o
  -4   3   1      124.92      128.77      2.15 o
  -3   3   1       75.63       59.02      1.40 o
  -2   3   1      211.70      219.16      2.43 o
  -1   3   1      102.53      128.47      1.81 o
   0   3   1      321.09      379.81      3.03 o
   1   3   1      439.71      518.74      3.64 o
   2   3   1      327.93      372.12      3.20 o
   3   3   1      121.84      121.24      1.98 o
   4   3   1       21.40       21.41      0.53 o
   5   3   1      157.57      151.05      2.56 o
   6   3   1        9.37        9.80      0.28 o
   7   3   1       49.29       50.94      1.58 o
   8   3   1       12.37       12.45      0.37 o
   9   3   1       11.87       12.01      0.39 o
  10   3   1        0.76        0.59      0.31 o
  11   3   1        3.69        3.74      0.37 o
 -11   4   1        4.66        6.20      0.43 o
 -10   4   1        0.68       -0.69      1.16 o
  -9   4   1        2.66        2.57      0.33 o
  -8   4   1       19.73       16.68      0.58 o
  -7   4   1       44.09       43.32      1.31 o
  -6   4   1       28.78       29.75      0.90 o
  -5   4   1       12.99       12.53      0.35 o
  -4   4   1      109.21      110.46      2.27 o
  -3   4   1        7.29        7.27      0.23 o
  -2   4   1      145.45      152.76      2.41 o
  -1   4   1      144.08      142.83      2.29 o
   0   4   1      332.85      357.38      3.54 o
   1   4   1      114.52      128.57      2.21 o
   2   4   1      194.88      218.66      2.94 o
   3   4   1      363.30      372.77      3.96 o
   4   4   1       40.10       41.11      1.32 o
   5   4   1      132.78      134.73      2.70 o
   6   4   1       13.54       15.01      0.48 o
   7   4   1       44.26       43.35      1.33 o
   8   4   1        2.46        1.95      0.30 o
   9   4   1        3.93        4.22      0.35 o
  10   4   1       13.94       14.14      0.49 o
 -10   5   1        3.31        3.22      0.42 o
  -9   5   1        1.24        0.97      0.34 o
  -8   5   1       37.78       35.00      1.05 o
  -7   5   1        1.86        1.99      0.30 o
  -6   5   1       32.14       30.74      1.01 o
  -5   5   1       70.73       70.14      1.87 o
  -4   5   1       35.51       36.96      1.06 o
  -3   5   1       36.62       40.31      1.25 o
  -2   5   1        2.40        2.66      0.24 o
  -1   5   1      120.99      125.44      2.56 o
   0   5   1       29.00       29.63      0.98 o
   1   5   1       52.26       59.15      1.85 o
   2   5   1       57.06       54.77      1.55 o
   3   5   1      101.63      106.63      2.52 o
   4   5   1       16.47       16.90      0.57 o
   5   5   1        0.73        1.38      0.27 o
   6   5   1       17.31       16.35      0.59 o
   7   5   1        0.39        0.16      0.30 o
   8   5   1        2.92        3.51      0.35 o
   9   5   1        6.95        6.66      0.41 o
  -8   6   1        4.10        3.64      0.40 o
  -7   6   1        4.01        3.30      0.38 o
  -6   6   1        0.07       -1.05      1.05 o
  -5   6   1        8.67        8.43      0.38 o
  -4   6   1       23.92       21.33      0.70 o
  -3   6   1       19.22       17.61      0.53 o
  -2   6   1       11.31       10.90      0.37 o
  -1   6   1       22.44       23.21      0.75 o
   0   6   1       36.64       34.63      1.10 o
   1   6   1        2.47        2.30      0.30 o
   2   6   1       13.21       13.38      0.49 o
   3   6   1       26.76       25.71      0.86 o
   4   6   1        2.54        2.56      0.31 o
   5   6   1       22.50       21.60      0.64 o
   6   6   1       19.30       18.44      0.61 o
   7   6   1       17.25       17.16      0.61 o
   8   6   1        0.54        0.23      0.40 o
  -6   7   1        4.65        4.43      0.42 o
  -5   7   1        4.83        5.35      0.41 o
  -4   7   1        8.16        8.54      0.43 o
  -3   7   1       11.27        9.85      0.44 o
  -2   7   1       15.56       14.73      0.47 o
  -1   7   1       29.33       25.57      0.84 o
   0   7   1        5.44        5.94      0.37 o
   1   7   1        5.16        5.77      0.38 o
   2   7   1       10.16        9.30      0.42 o
   3   7   1        6.65        6.77      0.41 o
   4   7   1        4.90        5.15      0.40 o
   5   7   1        3.19        3.21      0.39 o
   6   7   1        4.49        5.17      0.44 o
  -2   8   1        5.05        5.52      0.45 o
  -1   8   1        5.06        4.56      0.45 o
   0   8   1        3.23        2.49      0.43 o
   1   8   1        5.31        3.72      0.44 o
   2   8   1        0.11        0.21      0.40 o
  -2  -8   2        1.22        0.67      1.36 o
  -1  -8   2       10.68       10.57      0.52 o
   0  -8   2        7.71        7.57      0.51 o
   1  -8   2        1.85        1.44      0.44 o
  -6  -7   2        1.19       -0.08      1.29 o
  -5  -7   2        9.41        7.81      0.45 o
  -4  -7   2        6.98        7.46      0.43 o
  -3  -7   2        2.25        2.34      0.37 o
  -2  -7   2       10.60       11.25      0.45 o
  -1  -7   2       44.02       45.69      1.37 o
   0  -7   2        1.67        1.79      0.37 o
   1  -7   2        3.38        4.08      0.38 o
   2  -7   2       26.18       28.00      0.82 o
   3  -7   2        1.90        3.22      0.38 o
   4  -7   2        1.21        1.43      0.37 o
   5  -7   2        0.13        0.29      0.37 o
   6  -7   2        6.22        5.62      0.47 o
  -8  -6   2        9.85        9.64      0.46 o
  -7  -6   2        7.91        7.18      0.42 o
  -6  -6   2       24.65       24.67      0.82 o
  -5  -6   2        0.14       -0.13      1.05 o
  -4  -6   2       43.90       44.28      1.30 o
  -3  -6   2        7.00        7.20      0.36 o
  -2  -6   2       60.61       70.72      2.01 o
  -1  -6   2       32.13       34.76      1.07 o
   0  -6   2       46.57       54.22      1.60 o
   1  -6   2       47.61       54.73      1.61 o
   2  -6   2       18.80       22.91      0.65 o
   3  -6   2       17.79       19.57      0.61 o
   4  -6   2        2.62        2.94      0.33 o
   5  -6   2       41.25       43.06      1.40 o
   6  -6   2        3.96        4.22      0.39 o
   7  -6   2       19.27       19.46      0.56 o
   8  -6   2       11.08       11.38      0.52 o
 -10  -5   2        0.36       -1.32      1.32 o
  -9  -5   2        0.42        0.62      0.33 o
  -8  -5   2        4.50        4.57      0.37 o
  -7  -5   2        3.63        3.92      0.32 o
  -6  -5   2        0.04        0.35      0.85 o
  -5  -5   2       55.10       49.19      1.50 o
  -4  -5   2       41.67       46.28      1.36 o
  -3  -5   2       10.00        8.57      0.29 o
  -2  -5   2       77.35       85.80      2.19 o
  -1  -5   2       39.01       45.15      1.37 o
   0  -5   2       97.80      124.05      2.53 o
   1  -5   2      104.63      123.54      2.63 o
   2  -5   2      113.86      136.52      2.80 o
   3  -5   2        0.63       -0.10      0.89 o
   4  -5   2        1.83        1.16      0.26 o
   5  -5   2       22.88       23.39      0.74 o
   6  -5   2       11.42       13.41      0.39 o
   7  -5   2        4.05        4.25      0.35 o
   8  -5   2        1.26        0.63      0.33 o
   9  -5   2       13.05       12.78      0.49 o
 -11  -4   2        6.07        6.15      0.44 o
 -10  -4   2        3.97        3.88      0.37 o
  -9  -4   2        6.19        5.34      0.37 o
  -8  -4   2       28.41       29.11      0.84 o
  -7  -4   2       19.93       19.88      0.59 o
  -6  -4   2       60.35       60.56      1.73 o
  -5  -4   2       19.41       21.76      0.62 o
  -4  -4   2       84.74       89.20      2.04 o
  -3  -4   2       40.25       40.00      1.21 o
  -2  -4   2       53.23       64.30      1.64 o
  -1  -4   2      296.52      359.72      3.64 o
   0  -4   2      190.82      256.22      3.05 o
   1  -4   2       70.42       95.70      1.98 o
   2  -4   2       29.11       39.64      1.23 o
   3  -4   2       84.60      102.70      2.24 o
   4  -4   2        0.12        0.25      0.79 o
   5  -4   2       48.31       49.87      1.55 o
   6  -4   2        2.34        2.38      0.25 o
   7  -4   2        5.12        5.96      0.31 o
   8  -4   2       16.85       17.41      0.52 o
   9  -4   2        0.24       -1.08      1.08 o
  10  -4   2       10.00        9.07      0.44 o
 -12  -3   2        7.09        8.53      0.46 o
 -11  -3   2        3.61        4.05      0.35 o
 -10  -3   2       47.06       48.12      1.45 o
  -9  -3   2        6.51        6.54      0.32 o
  -8  -3   2       23.89       21.25      0.67 o
  -7  -3   2       66.43       63.55      1.70 o
  -6  -3   2       22.90       24.25      0.72 o
  -5  -3   2      269.91      280.38      3.41 o
  -4  -3   2       60.65       67.13      1.60 o
  -3  -3   2      185.13      214.56      2.57 o
  -2  -3   2       35.97       43.89      1.19 o
  -1  -3   2       80.24      101.79      1.65 o
   0  -3   2      279.75      354.06      3.00 o
   1  -3   2       46.83       69.37      1.42 o
   2  -3   2      542.74      636.89      4.32 o
   3  -3   2      208.92      247.37      2.90 o
   4  -3   2      174.50      167.20      2.56 o
   5  -3   2       94.33      102.86      2.21 o
   6  -3   2      127.52      124.50      2.61 o
   7  -3   2       83.80       83.70      2.31 o
   8  -3   2       15.88       15.61      0.50 o
   9  -3   2       15.28       14.57      0.50 o
  10  -3   2        0.72       -0.80      0.97 o
  11  -3   2        5.93        6.07      0.41 o
 -12  -2   2        1.52        1.63      0.36 o
 -11  -2   2        3.35        2.49      0.35 o
 -10  -2   2        2.78        3.04      0.30 o
  -9  -2   2        9.77        9.98      0.34 o
  -8  -2   2       51.65       49.63      1.38 o
  -7  -2   2      127.49      129.42      2.55 o
  -6  -2   2       22.26       19.34      0.60 o
  -5  -2   2       42.23       46.96      1.33 o
  -4  -2   2       33.99       25.39      0.72 o
  -3  -2   2       60.54       59.61      1.18 o
  -2  -2   2      487.06      505.18      3.09 o
  -1  -2   2      412.26      534.61      3.01 o
   0  -2   2     1261.33     1751.39      5.49 o
   1  -2   2      440.19      576.67      3.20 o
   2  -2   2      343.82      421.51      2.94 o
   3  -2   2      451.09      477.00      3.43 o
   4  -2   2       83.01       88.48      1.68 o
   5  -2   2       47.65       54.70      1.49 o
   6  -2   2       32.64       28.52      0.83 o
   7  -2   2        8.68        7.95      0.28 o
   8  -2   2       18.52       17.69      0.49 o
   9  -2   2        0.26       -0.92      0.92 o
  10  -2   2       21.26       21.50      0.71 o
  11  -2   2        1.30        0.91      0.33 o
 -12  -1   2       18.72       20.87      0.65 o
 -11  -1   2        3.03        3.39      0.32 o
 -10  -1   2       47.86       48.30      1.43 o
  -9  -1   2        3.58        3.28      0.26 o
  -8  -1   2       26.71       28.64      0.86 o
  -7  -1   2       43.36       43.02      1.25 o
  -6  -1   2       29.85       27.46      0.86 o
  -5  -1   2      987.01      987.20      5.27 o
  -4  -1   2      457.92      476.85      3.21 o
  -3  -1   2      189.19      191.37      1.78 o
  -2  -1   2      769.55      829.17      3.24 o
  -1  -1   2     2041.40     2175.32     18.81 o
   0  -1   2     1000.54      971.73     11.81 o
   1  -1   2      527.57      601.64      2.57 o
   2  -1   2     1931.59     1643.59     19.46 o
   3  -1   2      304.78      322.57      2.48 o
   4  -1   2      166.04      148.44      1.92 o
   5  -1   2      191.80      175.96      2.36 o
   6  -1   2      233.72      214.80      2.92 o
   7  -1   2       20.62       21.31      0.70 o
   8  -1   2       20.74       17.48      0.56 o
   9  -1   2       35.75       35.56      1.00 o
  10  -1   2        7.29        5.85      0.34 o
  11  -1   2        8.07        8.97      0.40 o
  12  -1   2        2.12        1.73      0.37 o
 -12   0   2        6.75        8.41      0.29 o
 -11   0   2        3.34        4.01      0.27 o
 -10   0   2       10.65        9.72      0.36 o
  -9   0   2       13.45       13.83      0.29 o
  -8   0   2      128.06      120.48      2.69 o
  -7   0   2       81.80       77.87      2.10 o
  -6   0   2        2.89        2.35      0.10 o
  -5   0   2       65.32       53.13      2.46 o
  -4   0   2        0.40        0.33      0.06 o
  -3   0   2      600.91      554.49      7.20 o
  -2   0   2      621.94      492.06      9.60 o
  -1   0   2        1.00        1.68      0.04 o
   0   0   2        4.36        2.96      0.17 o
   1   0   2      104.00      134.05      1.50 o
   2   0   2       85.24       75.33      0.68 o
   3   0   2       97.37       81.13      2.15 o
   4   0   2       12.07       12.62      0.27 o
   5   0   2       70.13       62.60      1.00 o
   6   0   2       38.49       35.20      1.09 o
   7   0   2       10.03       10.08      0.24 o
   8   0   2      134.04      131.45      1.96 o
   9   0   2        0.22        0.41      0.17 o
  10   0   2       26.01       23.41      0.50 o
  11   0   2       10.91       11.88      0.52 o
  12   0   2        3.65        3.51      0.27 o
 -12   1   2       18.65       19.17      0.63 o
 -11   1   2        3.07        2.92      0.32 o
 -10   1   2       49.25       47.85      1.42 o
  -9   1   2        3.66        3.21      0.26 o
  -8   1   2       27.23       27.73      0.82 o
  -7   1   2       46.53       44.31      1.28 o
  -6   1   2       29.75       27.78      0.83 o
  -5   1   2      986.50     1000.50      5.26 o
  -4   1   2      458.84      479.53      3.20 o
  -3   1   2      190.25      190.87      1.77 o
  -2   1   2      756.68      830.35      3.24 o
  -1   1   2     2017.25     2158.02     18.56 o
   0   1   2     1005.08      945.42     11.52 o
   1   1   2      536.98      623.06      2.59 o
   2   1   2     1942.15     1746.88     19.91 o
   3   1   2      303.78      331.76      2.50 o
   4   1   2      173.63      161.03      1.99 o
   5   1   2      191.39      190.70      2.45 o
   6   1   2      234.22      221.88      3.00 o
   7   1   2       22.74       23.25      0.71 o
   8   1   2       21.09       19.43      0.59 o
   9   1   2       35.16       35.36      0.99 o
  10   1   2        7.29        6.55      0.35 o
  11   1   2        8.40       10.10      0.41 o
  12   1   2        2.05        2.52      0.38 o
 -12   2   2        1.54        1.64      0.36 o
 -11   2   2        2.88        2.85      0.33 o
 -10   2   2        2.56        2.54      0.30 o
  -9   2   2        8.91        9.50      0.32 o
  -8   2   2       51.01       50.91      1.38 o
  -7   2   2      127.88      130.97      2.55 o
  -6   2   2       20.98       18.94      0.58 o
  -5   2   2       42.28       45.78      1.27 o
  -4   2   2       35.02       27.14      0.71 o
  -3   2   2       62.07       66.13      1.23 o
  -2   2   2      495.94      498.84      3.06 o
  -1   2   2      415.15      488.57      2.86 o
   0   2   2     1269.01     1591.64      5.19 o
   1   2   2      421.71      511.85      2.98 o
   2   2   2      340.86      419.78      2.90 o
   3   2   2      451.52      490.94      3.42 o
   4   2   2       84.43       91.52      1.69 o
   5   2   2       46.97       55.48      1.51 o
   6   2   2       33.28       29.70      0.85 o
   7   2   2        7.62        7.71      0.27 o
   8   2   2       18.28       18.17      0.50 o
   9   2   2        0.28        0.93      0.25 o
  10   2   2       21.03       21.97      0.71 o
  11   2   2        1.22        1.06      0.32 o
 -12   3   2        7.25        7.57      0.47 o
 -11   3   2        3.67        3.96      0.36 o
 -10   3   2       47.64       44.28      1.44 o
  -9   3   2        6.76        6.73      0.33 o
  -8   3   2       24.03       22.14      0.70 o
  -7   3   2       67.42       65.74      1.70 o
  -6   3   2       23.22       24.08      0.72 o
  -5   3   2      273.96      288.55      3.39 o
  -4   3   2       60.20       64.21      1.55 o
  -3   3   2      186.10      209.36      2.51 o
  -2   3   2       38.83       44.59      1.17 o
  -1   3   2       74.90       81.85      1.48 o
   0   3   2      291.60      327.53      2.88 o
   1   3   2       47.18       62.18      1.34 o
   2   3   2      544.51      574.50      4.06 o
   3   3   2      209.11      245.24      2.81 o
   4   3   2      173.19      161.63      2.51 o
   5   3   2       93.40      105.69      2.23 o
   6   3   2      129.05      127.38      2.61 o
   7   3   2       82.98       85.15      2.32 o
   8   3   2       15.90       17.42      0.50 o
   9   3   2       15.19       15.73      0.49 o
  10   3   2        0.72       -0.29      1.02 o
  11   3   2        6.19        6.78      0.40 o
 -11   4   2        5.76        5.61      0.43 o
 -10   4   2        3.93        3.95      0.36 o
  -9   4   2        5.88        5.11      0.36 o
  -8   4   2       28.00       27.64      0.83 o
  -7   4   2       19.74       19.57      0.60 o
  -6   4   2       57.89       58.64      1.66 o
  -5   4   2       19.28       20.54      0.61 o
  -4   4   2       82.00       81.31      1.97 o
  -3   4   2       41.30       40.09      1.22 o
  -2   4   2       54.62       55.66      1.56 o
  -1   4   2      291.07      309.41      3.36 o
   0   4   2      186.60      225.38      2.85 o
   1   4   2       65.06       82.34      1.83 o
   2   4   2       28.65       36.19      1.15 o
   3   4   2       79.86       93.12      2.10 o
   4   4   2        0.06       -0.76      0.80 o
   5   4   2       47.36       46.15      1.49 o
   6   4   2        2.30        2.18      0.25 o
   7   4   2        5.03        5.67      0.31 o
   8   4   2       17.73       18.64      0.53 o
   9   4   2        0.26       -0.72      1.17 o
  10   4   2        9.63        9.60      0.44 o
 -10   5   2        0.49       -0.17      1.28 o
  -9   5   2        0.34        0.41      0.33 o
  -8   5   2        4.50        5.25      0.37 o
  -7   5   2        3.80        3.61      0.31 o
  -6   5   2        0.07        0.18      0.27 o
  -5   5   2       57.23       55.20      1.57 o
  -4   5   2       41.55       39.83      1.30 o
  -3   5   2        9.97        8.12      0.28 o
  -2   5   2       78.10       75.45      2.01 o
  -1   5   2       39.81       35.76      1.30 o
   0   5   2      102.30      104.24      2.36 o
   1   5   2      105.51      113.97      2.49 o
   2   5   2      116.60      123.24      2.68 o
   3   5   2        0.65        0.88      0.26 o
   4   5   2        2.44        1.82      0.26 o
   5   5   2       22.88       22.48      0.72 o
   6   5   2       11.70       11.63      0.39 o
   7   5   2        3.80        4.45      0.35 o
   8   5   2        1.35        1.21      0.33 o
   9   5   2       13.42       14.18      0.49 o
  -8   6   2        9.98       10.07      0.46 o
  -7   6   2        8.18        7.61      0.41 o
  -6   6   2       24.56       25.75      0.80 o
  -5   6   2        0.14        0.13      1.00 o
  -4   6   2       43.76       42.28      1.28 o
  -3   6   2        7.12        6.54      0.35 o
  -2   6   2       61.88       64.82      1.95 o
  -1   6   2       31.26       27.51      0.99 o
   0   6   2       47.42       46.62      1.50 o
   1   6   2       46.76       43.62      1.46 o
   2   6   2       18.76       20.21      0.60 o
   3   6   2       18.25       18.69      0.59 o
   4   6   2        2.69        2.82      0.33 o
   5   6   2       41.12       41.64      1.39 o
   6   6   2        3.85        4.03      0.37 o
   7   6   2       19.28       19.03      0.55 o
   8   6   2       10.64       11.29      0.51 o
  -6   7   2        1.12       -0.82      1.35 o
  -5   7   2        8.94        8.05      0.44 o
  -4   7   2        7.04        6.84      0.42 o
  -3   7   2        1.94        1.86      0.37 o
  -2   7   2       10.09        8.80      0.44 o
  -1   7   2       42.70       38.20      1.29 o
   0   7   2        2.00        1.41      0.36 o
   1   7   2        3.51        3.45      0.36 o
   2   7   2       25.80       23.50      0.77 o
   3   7   2        1.90        2.08      0.37 o
   4   7   2        1.37        0.90      0.37 o
   5   7   2        0.09        0.39      0.36 o
   6   7   2        5.82        4.96      0.47 o
  -2   8   2        1.41        0.59      1.34 o
  -1   8   2       10.79        9.29      0.50 o
   0   8   2        7.86        7.28      0.48 o
   1   8   2        1.75        1.31      0.42 o
  -2  -8   3        1.75        1.13      0.44 o
  -1  -8   3       10.31       10.13      0.53 o
   0  -8   3        8.69        8.68      0.52 o
   1  -8   3        2.02        1.96      0.44 o
  -6  -7   3        6.36        6.14      0.46 o
  -5  -7   3        6.97        6.98      0.45 o
  -4  -7   3        6.65        6.19      0.44 o
  -3  -7   3        1.76        2.11      0.38 o
  -2  -7   3        6.18        6.12      0.41 o
  -1  -7   3        3.60        3.41      0.37 o
   0  -7   3        6.46        6.79      0.41 o
   1  -7   3        5.64        5.22      0.40 o
   2  -7   3       22.57       24.26      0.65 o
   3  -7   3        1.78        2.70      0.37 o
   4  -7   3        1.00        0.57      0.38 o
   5  -7   3       11.55       12.47      0.53 o
  -8  -6   3        5.91        5.08      0.41 o
  -7  -6   3        0.88       -0.52      1.20 o
  -6  -6   3       36.99       33.66      1.08 o
  -5  -6   3        2.22        2.47      0.34 o
  -4  -6   3        0.43       -0.98      1.06 o
  -3  -6   3       51.62       52.58      1.69 o
  -2  -6   3       34.72       42.23      1.32 o
  -1  -6   3        2.58        2.69      0.30 o
   0  -6   3        2.58        3.06      0.31 o
   1  -6   3       16.06       17.86      0.53 o
   2  -6   3        4.02        3.76      0.33 o
   3  -6   3        9.01       10.52      0.39 o
   4  -6   3       34.30       33.18      1.04 o
   5  -6   3       38.08       43.51      1.36 o
   6  -6   3        1.94        2.44      0.37 o
   7  -6   3        0.80        0.96      0.37 o
   8  -6   3        4.28        3.52      0.44 o
 -10  -5   3        1.46        1.85      0.38 o
  -9  -5   3        9.72        9.73      0.43 o
  -8  -5   3        2.26        3.00      0.33 o
  -7  -5   3        6.52        5.96      0.35 o
  -6  -5   3       19.45       20.67      0.61 o
  -5  -5   3       61.38       63.33      1.91 o
  -4  -5   3        4.11        4.53      0.28 o
  -3  -5   3       13.91       15.83      0.42 o
  -2  -5   3       34.25       39.45      1.20 o
  -1  -5   3       31.14       36.05      1.08 o
   0  -5   3      169.79      194.20      3.15 o
   1  -5   3       43.05       51.22      1.55 o
   2  -5   3      259.10      286.18      4.04 o
   3  -5   3        8.10        9.23      0.32 o
   4  -5   3        0.28        0.25      0.25 o
   5  -5   3       80.64       81.85      2.17 o
   6  -5   3        0.71        0.38      0.29 o
   7  -5   3       27.35       27.04      0.77 o
   8  -5   3        0.00       -1.06      1.06 o
   9  -5   3        6.32        5.93      0.44 o
 -11  -4   3        5.56        5.39      0.43 o
 -10  -4   3       10.83       10.68      0.44 o
  -9  -4   3        7.84        6.24      0.37 o
  -8  -4   3       18.92       19.04      0.52 o
  -7  -4   3        3.59        3.43      0.28 o
  -6  -4   3        7.66        7.31      0.29 o
  -5  -4   3        7.80        7.47      0.27 o
  -4  -4   3       26.84       29.17      0.92 o
  -3  -4   3       62.66       66.07      1.76 o
  -2  -4   3       60.39       72.87      1.76 o
  -1  -4   3       36.72       46.70      1.24 o
   0  -4   3       74.11       89.05      1.91 o
   1  -4   3       42.73       45.66      1.26 o
   2  -4   3       18.48       22.81      0.67 o
   3  -4   3       33.08       36.97      1.13 o
   4  -4   3       78.22       78.93      2.06 o
   5  -4   3       48.09       44.59      1.38 o
   6  -4   3        5.86        6.03      0.30 o
   7  -4   3        3.59        3.47      0.29 o
   8  -4   3        7.40        7.56      0.38 o
   9  -4   3        2.74        2.30      0.35 o
  10  -4   3        4.67        4.88      0.39 o
 -12  -3   3        6.03        6.73      0.44 o
 -11  -3   3        0.32       -1.22      1.22 o
 -10  -3   3       10.01       10.49      0.40 o
  -9  -3   3       19.74       19.86      0.59 o
  -8  -3   3        6.67        6.29      0.29 o
  -7  -3   3       93.07       92.16      2.31 o
  -6  -3   3       10.20        7.39      0.25 o
  -5  -3   3      289.29      280.25      3.42 o
  -4  -3   3       78.03       77.62      1.69 o
  -3  -3   3        8.97        8.48      0.25 o
  -2  -3   3      523.62      640.50      4.24 o
  -1  -3   3       75.17       89.65      1.59 o
   0  -3   3       71.97       85.13      1.55 o
   1  -3   3      297.96      399.80      3.32 o
   2  -3   3      272.16      334.98      3.21 o
   3  -3   3       45.20       51.63      1.43 o
   4  -3   3       24.42       26.33      0.82 o
   5  -3   3       19.37       20.18      0.60 o
   6  -3   3       23.33       22.13      0.65 o
   7  -3   3       67.90       66.81      1.85 o
   8  -3   3        2.13        2.72      0.28 o
   9  -3   3       45.51       42.99      1.27 o
  10  -3   3        1.84        1.31      0.32 o
  11  -3   3        2.32        2.34      0.37 o
 -12  -2   3        3.71        3.45      0.37 o
 -11  -2   3        6.56        7.35      0.38 o
 -10  -2   3       27.18       27.92      0.84 o
  -9  -2   3       17.66       18.85      0.55 o
  -8  -2   3       47.52       44.59      1.33 o
  -7  -2   3       16.71       15.71      0.42 o
  -6  -2   3       78.54       80.01      1.83 o
  -5  -2   3      107.76      111.75      1.97 o
  -4  -2   3      290.55      315.58      2.93 o
  -3  -2   3      762.33      830.89      4.34 o
  -2  -2   3     1018.35     1199.05      4.90 o
  -1  -2   3      981.10     1266.29      4.82 o
   0  -2   3       62.44       79.40      1.22 o
   1  -2   3      827.23      967.03      4.32 o
   2  -2   3      118.46      133.02      1.73 o
   3  -2   3      365.04      377.00      3.14 o
   4  -2   3      326.41      323.16      3.22 o
   5  -2   3      103.03      104.91      2.04 o
   6  -2   3      195.41      192.28      3.02 o
   7  -2   3        0.11       -0.23      0.73 o
   8  -2   3       46.68       49.79      1.45 o
   9  -2   3       15.30       16.37      0.48 o
  10  -2   3        7.17        6.85      0.37 o
  11  -2   3        5.21        4.88      0.39 o
 -12  -1   3       21.81       26.18      0.74 o
 -11  -1   3        3.34        3.03      0.34 o
 -10  -1   3       26.74       29.59      0.87 o
  -9  -1   3       22.29       20.48      0.62 o
  -8  -1   3       13.41       14.09      0.47 o
  -7  -1   3      126.73      119.52      2.30 o
  -6  -1   3       36.54       34.41      1.02 o
  -5  -1   3      997.14      980.13      5.26 o
  -4  -1   3      751.80      801.15      4.20 o
  -3  -1   3      253.13      231.06      1.99 o
  -2  -1   3      445.71      484.66      2.54 o
  -1  -1   3      294.72      343.51      1.94 o
   0  -1   3     1804.80     1658.85     17.05 o
   1  -1   3        5.07        5.37      0.15 o
   2  -1   3     1011.83      985.04      4.05 o
   3  -1   3       27.49       33.13      0.89 o
   4  -1   3       76.44       70.02      1.40 o
   5  -1   3      212.25      190.02      2.55 o
   6  -1   3       51.31       48.17      1.29 o
   7  -1   3       19.86       18.58      0.56 o
   8  -1   3        6.70        6.67      0.28 o
   9  -1   3       27.02       23.92      0.70 o
  10  -1   3        0.64        1.10      0.29 o
  11  -1   3        4.54        4.56      0.36 o
  12  -1   3        1.42        1.92      0.36 o
 -12   0   3        1.25        1.23      0.23 o
 -11   0   3        0.19       -0.70      0.70 o
 -10   0   3       35.80       35.86      1.34 o
  -9   0   3       20.99       19.55      0.65 o
  -8   0   3       57.93       62.67      1.30 o
  -7   0   3        2.10        2.40      0.12 o
  -6   0   3       13.52       11.05      0.21 o
  -5   0   3      187.07      176.84      2.24 o
  -4   0   3      268.22      277.29      5.21 o
  -3   0   3     3898.90     3274.20    119.09 o
  -2   0   3     1222.55      998.15     10.32 o
  -1   0   3        3.35        2.69      0.10 o
   0   0   3     1005.68      830.11     20.59 o
   1   0   3      141.01      162.92      0.89 o
   2   0   3      350.07      309.22     16.30 o
   3   0   3        0.33        0.38      0.07 o
   4   0   3      108.05      113.64      1.19 o
   5   0   3       57.00       47.36      1.36 o
   6   0   3        9.81        8.55      0.19 o
   7   0   3        1.56        2.67      0.21 o
   8   0   3      137.10      133.28      6.30 o
   9   0   3        5.55        4.80      0.21 o
  10   0   3        9.67       10.98      0.33 o
  11   0   3       20.34       22.07      0.48 o
  12   0   3        6.90        6.09      0.32 o
 -12   1   3       22.00       23.28      0.70 o
 -11   1   3        3.13        2.44      0.32 o
 -10   1   3       27.51       28.86      0.86 o
  -9   1   3       21.68       21.64      0.61 o
  -8   1   3       13.95       13.70      0.46 o
  -7   1   3      131.37      122.97      2.32 o
  -6   1   3       35.78       34.29      1.00 o
  -5   1   3     1006.20      988.63      5.24 o
  -4   1   3      760.33      804.02      4.20 o
  -3   1   3      262.68      239.95      2.04 o
  -2   1   3      463.93      508.86      2.61 o
  -1   1   3      296.99      347.04      1.93 o
   0   1   3     1786.90     1662.79     16.97 o
   1   1   3        4.89        4.96      0.14 o
   2   1   3     1007.76     1059.72      4.16 o
   3   1   3       24.83       30.23      0.86 o
   4   1   3       81.81       80.60      1.49 o
   5   1   3      209.76      200.38      2.61 o
   6   1   3       52.40       49.21      1.31 o
   7   1   3       21.63       20.47      0.58 o
   8   1   3        6.69        7.52      0.28 o
   9   1   3       28.03       25.73      0.72 o
  10   1   3        0.66        0.90      0.28 o
  11   1   3        4.53        4.24      0.36 o
  12   1   3        1.49        1.77      0.37 o
 -12   2   3        3.81        4.19      0.37 o
 -11   2   3        6.00        6.41      0.37 o
 -10   2   3       27.63       28.25      0.84 o
  -9   2   3       16.82       17.33      0.56 o
  -8   2   3       47.86       46.34      1.31 o
  -7   2   3       16.80       16.36      0.41 o
  -6   2   3       73.69       77.40      1.78 o
  -5   2   3      109.51      117.93      1.98 o
  -4   2   3      291.08      322.63      2.93 o
  -3   2   3      757.37      837.00      4.33 o
  -2   2   3     1007.27     1171.50      4.80 o
  -1   2   3      989.65     1214.56      4.67 o
   0   2   3       61.80       71.74      1.15 o
   1   2   3      835.92      938.39      4.22 o
   2   2   3      119.69      135.72      1.73 o
   3   2   3      370.52      388.24      3.15 o
   4   2   3      326.64      348.39      3.29 o
   5   2   3      101.75      113.77      2.11 o
   6   2   3      198.12      203.99      3.06 o
   7   2   3        0.13       -0.46      0.73 o
   8   2   3       46.05       47.62      1.46 o
   9   2   3       15.61       16.16      0.49 o
  10   2   3        7.26        7.14      0.37 o
  11   2   3        5.22        5.85      0.40 o
 -12   3   3        6.26        6.49      0.43 o
 -11   3   3        0.25        0.83      0.31 o
 -10   3   3       10.49       10.15      0.40 o
  -9   3   3       18.52       17.69      0.57 o
  -8   3   3        6.41        6.16      0.29 o
  -7   3   3       92.79       89.99      2.29 o
  -6   3   3       10.06        7.00      0.24 o
  -5   3   3      287.74      280.78      3.36 o
  -4   3   3       75.40       76.80      1.66 o
  -3   3   3        7.57        6.86      0.23 o
  -2   3   3      516.74      582.61      4.00 o
  -1   3   3       77.32       82.43      1.51 o
   0   3   3       64.99       67.37      1.37 o
   1   3   3      296.42      354.87      3.10 o
   2   3   3      264.61      309.94      3.05 o
   3   3   3       45.04       51.44      1.38 o
   4   3   3       22.55       25.05      0.80 o
   5   3   3       19.01       20.94      0.60 o
   6   3   3       23.40       23.93      0.64 o
   7   3   3       66.73       61.65      1.80 o
   8   3   3        2.09        2.18      0.27 o
   9   3   3       45.21       44.86      1.30 o
  10   3   3        1.70        2.04      0.32 o
  11   3   3        2.30        2.60      0.38 o
 -11   4   3        5.21        5.14      0.42 o
 -10   4   3       11.27       10.52      0.44 o
  -9   4   3        8.08        7.74      0.37 o
  -8   4   3       19.72       20.90      0.53 o
  -7   4   3        3.60        3.66      0.28 o
  -6   4   3        8.15        8.02      0.29 o
  -5   4   3        8.12        7.84      0.26 o
  -4   4   3       24.81       27.18      0.87 o
  -3   4   3       65.54       66.19      1.72 o
  -2   4   3       61.79       68.18      1.69 o
  -1   4   3       33.21       37.39      1.09 o
   0   4   3       73.55       78.96      1.78 o
   1   4   3       46.23       45.40      1.25 o
   2   4   3       19.07       21.57      0.63 o
   3   4   3       35.84       39.25      1.10 o
   4   4   3       77.74       75.86      2.06 o
   5   4   3       48.04       47.10      1.38 o
   6   4   3        4.86        5.51      0.28 o
   7   4   3        3.48        3.50      0.30 o
   8   4   3        8.14        8.94      0.38 o
   9   4   3        2.65        2.79      0.35 o
  10   4   3        4.64        5.32      0.40 o
 -10   5   3        1.63        1.84      0.38 o
  -9   5   3        9.50        9.03      0.44 o
  -8   5   3        2.13        2.64      0.34 o
  -7   5   3        6.68        6.85      0.35 o
  -6   5   3       19.39       20.53      0.58 o
  -5   5   3       62.19       65.21      1.87 o
  -4   5   3        3.68        3.92      0.28 o
  -3   5   3       14.45       15.13      0.40 o
  -2   5   3       34.03       32.30      1.14 o
  -1   5   3       31.51       31.98      1.02 o
   0   5   3      172.70      178.45      3.01 o
   1   5   3       42.63       43.22      1.43 o
   2   5   3      258.13      253.55      3.81 o
   3   5   3        8.81        8.94      0.31 o
   4   5   3        0.43        0.23      0.25 o
   5   5   3       81.89       80.10      2.09 o
   6   5   3        0.82        0.36      0.29 o
   7   5   3       27.22       26.42      0.74 o
   8   5   3        0.00        0.00      1.00 o
   9   5   3        6.21        5.91      0.45 o
  -8   6   3        5.83        5.30      0.41 o
  -7   6   3        0.91       -1.21      1.21 o
  -6   6   3       36.30       33.65      1.03 o
  -5   6   3        2.31        2.65      0.33 o
  -4   6   3        0.26        0.52      0.29 o
  -3   6   3       51.41       51.24      1.60 o
  -2   6   3       34.34       34.83      1.23 o
  -1   6   3        2.25        2.07      0.29 o
   0   6   3        2.53        1.87      0.30 o
   1   6   3       14.97       14.12      0.50 o
   2   6   3        4.28        3.91      0.32 o
   3   6   3        9.63       10.48      0.37 o
   4   6   3       33.69       30.46      1.01 o
   5   6   3       37.77       38.64      1.29 o
   6   6   3        2.29        2.72      0.35 o
   7   6   3        0.80        0.76      0.36 o
   8   6   3        4.09        3.99      0.44 o
  -6   7   3        6.32        5.84      0.45 o
  -5   7   3        7.10        6.93      0.43 o
  -4   7   3        6.86        6.90      0.42 o
  -3   7   3        1.96        2.54      0.36 o
  -2   7   3        6.35        5.15      0.40 o
  -1   7   3        3.42        2.62      0.36 o
   0   7   3        6.76        6.18      0.39 o
   1   7   3        5.62        4.70      0.38 o
   2   7   3       22.26       22.04      0.61 o
   3   7   3        1.69        1.93      0.35 o
   4   7   3        1.17        1.32      0.35 o
   5   7   3       11.41       11.66      0.52 o
  -2   8   3        1.75        1.22      0.43 o
  -1   8   3       10.41        9.37      0.49 o
   0   8   3        8.72        8.14      0.49 o
   1   8   3        1.79        1.93      0.43 o
  -1  -8   4        0.56       -1.44      1.44 o
   0  -8   4        3.09        2.51      0.46 o
  -6  -7   4        8.82        7.81      0.48 o
  -5  -7   4       11.14       10.30      0.47 o
  -4  -7   4        7.24        7.36      0.43 o
  -3  -7   4        2.82        2.90      0.38 o
  -2  -7   4        5.47        5.04      0.40 o
  -1  -7   4        8.75        9.55      0.44 o
   0  -7   4       20.10       21.00      0.63 o
   1  -7   4        9.13        9.25      0.44 o
   2  -7   4       11.58       13.35      0.49 o
   3  -7   4        2.46        2.74      0.38 o
   4  -7   4        2.67        2.47      0.40 o
   5  -7   4       19.10       18.61      0.60 o
  -8  -6   4        2.45        2.62      0.37 o
  -7  -6   4        1.05        0.57      0.35 o
  -6  -6   4       25.28       24.94      0.71 o
  -5  -6   4        4.41        5.50      0.35 o
  -4  -6   4        5.82        6.58      0.35 o
  -3  -6   4      108.98      115.70      2.98 o
  -2  -6   4        5.10        5.69      0.35 o
  -1  -6   4       19.77       18.73      0.58 o
   0  -6   4       18.64       16.69      0.51 o
   1  -6   4        1.93        2.44      0.31 o
   2  -6   4       19.81       20.97      0.68 o
   3  -6   4        1.24        1.33      0.31 o
   4  -6   4       22.16       22.88      0.68 o
   5  -6   4       12.27       12.84      0.46 o
   6  -6   4        7.41        6.73      0.41 o
   7  -6   4       13.34       12.77      0.48 o
 -10  -5   4        1.38        1.08      0.38 o
  -9  -5   4        8.02        8.29      0.42 o
  -8  -5   4        8.29        8.52      0.40 o
  -7  -5   4       15.69       15.03      0.43 o
  -6  -5   4       33.98       34.14      0.96 o
  -5  -5   4       33.48       33.33      0.95 o
  -4  -5   4       26.33       27.32      0.79 o
  -3  -5   4        8.43        8.79      0.29 o
  -2  -5   4       16.56       19.11      0.61 o
  -1  -5   4       23.24       27.04      0.85 o
   0  -5   4       65.28       78.41      2.12 o
   1  -5   4        2.19        3.74      0.25 o
   2  -5   4       44.69       56.95      1.71 o
   3  -5   4        7.37        7.93      0.31 o
   4  -5   4        6.21        7.57      0.32 o
   5  -5   4       51.13       53.14      1.60 o
   6  -5   4        1.61        1.33      0.29 o
   7  -5   4       36.90       35.36      1.09 o
   8  -5   4        0.33        0.26      0.34 o
   9  -5   4        1.66        2.28      0.39 o
 -11  -4   4        2.23       -0.33      1.24 o
 -10  -4   4       12.48       11.66      0.45 o
  -9  -4   4        4.26        4.21      0.34 o
  -8  -4   4       19.65       19.60      0.59 o
  -7  -4   4        0.46        0.16      0.85 o
  -6  -4   4       16.22       14.52      0.44 o
  -5  -4   4       13.77       16.00      0.47 o
  -4  -4   4        1.92        2.16      0.21 o
  -3  -4   4      157.34      185.83      2.82 o
  -2  -4   4       94.37      107.99      2.14 o
  -1  -4   4       20.55       21.92      0.66 o
   0  -4   4       56.40       67.42      1.70 o
   1  -4   4      181.16      206.90      2.89 o
   2  -4   4       30.57       38.02      1.10 o
   3  -4   4       33.23       33.44      1.01 o
   4  -4   4      108.69      110.68      2.49 o
   5  -4   4        9.18        9.61      0.35 o
   6  -4   4       12.17       11.94      0.39 o
   7  -4   4       16.62       17.07      0.50 o
   8  -4   4       10.43       11.14      0.41 o
   9  -4   4        9.08        8.91      0.41 o
  10  -4   4        3.74        3.88      0.42 o
 -12  -3   4        6.03        6.35      0.43 o
 -11  -3   4        2.18        2.71      0.33 o
 -10  -3   4        1.05        1.54      0.30 o
  -9  -3   4       18.76       18.09      0.47 o
  -8  -3   4        1.96        1.76      0.24 o
  -7  -3   4       40.17       42.45      1.28 o
  -6  -3   4       46.94       48.21      1.37 o
  -5  -3   4      226.20      227.22      3.08 o
  -4  -3   4       42.58       46.18      1.35 o
  -3  -3   4        3.75        4.09      0.16 o
  -2  -3   4      921.54     1078.70      5.60 o
  -1  -3   4      112.79      137.25      1.97 o
   0  -3   4      357.14      455.27      3.53 o
   1  -3   4      172.84      190.48      2.36 o
   2  -3   4       34.30       41.19      1.07 o
   3  -3   4       52.56       54.52      1.52 o
   4  -3   4       42.87       40.69      1.22 o
   5  -3   4       60.65       65.14      1.83 o
   6  -3   4        4.96        6.35      0.27 o
   7  -3   4        9.73        9.43      0.33 o
   8  -3   4        0.98        0.36      0.90 o
   9  -3   4       22.79       23.28      0.63 o
  10  -3   4        0.38        0.46      0.94 o
  11  -3   4        0.38       -1.02      1.23 o
 -12  -2   4        6.97        6.83      0.41 o
 -11  -2   4        0.26        0.81      0.30 o
 -10  -2   4       75.29       73.68      2.16 o
  -9  -2   4        0.83        0.05      0.82 o
  -8  -2   4       57.14       57.50      1.63 o
  -7  -2   4       66.35       60.44      1.74 o
  -6  -2   4       56.07       56.23      1.56 o
  -5  -2   4      250.79      234.22      2.81 o
  -4  -2   4       95.71      105.38      1.74 o
  -3  -2   4      345.37      338.44      2.81 o
  -2  -2   4      280.62      331.87      2.62 o
  -1  -2   4        2.15        2.89      0.11 o
   0  -2   4      977.77     1207.01      4.84 o
   1  -2   4      701.96      874.92      4.28 o
   2  -2   4      459.73      497.46      3.45 o
   3  -2   4       59.28       67.75      1.42 o
   4  -2   4      343.06      323.46      3.30 o
   5  -2   4       16.86       13.36      0.38 o
   6  -2   4       89.53       80.82      2.04 o
   7  -2   4       33.59       33.13      1.00 o
   8  -2   4       31.38       30.87      0.98 o
   9  -2   4       21.64       21.35      0.69 o
  10  -2   4        1.99        1.51      0.32 o
  11  -2   4       14.11       13.81      0.52 o
 -12  -1   4       10.65       11.74      0.45 o
 -11  -1   4        7.29        7.15      0.36 o
 -10  -1   4        4.40        4.39      0.29 o
  -9  -1   4       18.87       18.17      0.50 o
  -8  -1   4       13.78       16.26      0.49 o
  -7  -1   4       54.72       52.40      1.39 o
  -6  -1   4       53.03       47.35      1.37 o
  -5  -1   4       10.87       10.51      0.31 o
  -4  -1   4      207.95      200.03      2.12 o
  -3  -1   4      593.80      628.77      3.36 o
  -2  -1   4     1307.07     1085.33     15.65 o
  -1  -1   4      201.46      181.17      1.52 o
   0  -1   4      570.45      602.50      2.79 o
   1  -1   4     1175.61     1217.70      4.31 o
   2  -1   4      830.36      828.85      3.90 o
   3  -1   4      169.17      178.66      2.02 o
   4  -1   4      201.22      201.65      2.41 o
   5  -1   4      214.63      196.70      2.67 o
   6  -1   4       22.19       24.91      0.69 o
   7  -1   4      140.73      134.83      2.72 o
   8  -1   4       18.91       19.02      0.50 o
   9  -1   4        9.92        8.74      0.35 o
  10  -1   4       12.00       10.60      0.40 o
  11  -1   4        0.20       -0.99      0.99 o
 -13   0   4        1.91        2.55      0.26 o
 -12   0   4        1.35        1.65      0.23 o
 -11   0   4        0.79        0.56      0.20 o
 -10   0   4       55.75       49.10      1.50 o
  -9   0   4       42.89       41.57      1.80 o
  -8   0   4       50.45       44.49      0.99 o
  -7   0   4        0.97        0.05      0.41 o
  -6   0   4      806.47      809.82      4.90 o
  -5   0   4       27.12       29.79      1.01 o
  -4   0   4      479.45      494.58      2.26 o
  -3   0   4     1741.58     1337.75     18.44 o
  -2   0   4     1069.96      803.59      8.65 o
  -1   0   4        4.24        5.01      0.16 o
   0   0   4      152.96      152.96      1.67 o
   1   0   4      232.50      224.92      5.48 o
   2   0   4       12.78       10.42      0.44 o
   3   0   4      234.83      215.44      4.24 o
   4   0   4      507.99      483.84      9.75 o
   5   0   4      441.63      455.44     17.47 o
   6   0   4       13.90       11.34      0.46 o
   7   0   4        3.69        4.04      0.18 o
   8   0   4       67.07       61.33      1.53 o
   9   0   4        2.72        2.95      0.19 o
  10   0   4       10.07       10.11      0.46 o
  11   0   4       15.37       16.36      0.37 o
  12   0   4        5.46        6.49      0.31 o
 -12   1   4       10.65       11.22      0.44 o
 -11   1   4        6.64        6.23      0.35 o
 -10   1   4        4.24        4.03      0.29 o
  -9   1   4       17.95       17.22      0.49 o
  -8   1   4       13.96       15.45      0.48 o
  -7   1   4       53.81       51.95      1.37 o
  -6   1   4       53.56       48.68      1.34 o
  -5   1   4        9.86        9.07      0.29 o
  -4   1   4      202.29      196.59      2.10 o
  -3   1   4      588.80      637.25      3.38 o
  -2   1   4     1337.90     1173.82     16.22 o
  -1   1   4      202.90      186.38      1.53 o
   0   1   4      570.74      630.55      2.83 o
   1   1   4     1196.14     1293.65      4.42 o
   2   1   4      813.37      855.98      3.95 o
   3   1   4      180.12      200.96      2.13 o
   4   1   4      197.20      205.94      2.42 o
   5   1   4      211.36      215.10      2.80 o
   6   1   4       22.27       26.47      0.69 o
   7   1   4      136.97      132.64      2.73 o
   8   1   4       19.36       20.57      0.53 o
   9   1   4       10.50        9.69      0.35 o
  10   1   4       11.57       10.89      0.40 o
  11   1   4        0.15        0.08      1.08 o
 -12   2   4        7.22        7.55      0.40 o
 -11   2   4        0.32        0.70      0.29 o
 -10   2   4       76.48       70.73      2.17 o
  -9   2   4        0.81        0.22      0.81 o
  -8   2   4       58.55       55.17      1.62 o
  -7   2   4       66.14       59.26      1.76 o
  -6   2   4       52.17       53.19      1.53 o
  -5   2   4      254.18      247.89      2.86 o
  -4   2   4       99.66      109.60      1.76 o
  -3   2   4      336.16      332.94      2.78 o
  -2   2   4      281.70      329.96      2.59 o
  -1   2   4        3.68        3.86      0.12 o
   0   2   4      976.24     1154.29      4.71 o
   1   2   4      716.59      885.95      4.25 o
   2   2   4      459.97      513.75      3.45 o
   3   2   4       62.37       78.87      1.50 o
   4   2   4      341.43      331.62      3.33 o
   5   2   4       16.55       13.59      0.37 o
   6   2   4       93.22       91.41      2.17 o
   7   2   4       32.95       35.96      1.01 o
   8   2   4       31.13       31.59      1.01 o
   9   2   4       21.74       22.15      0.69 o
  10   2   4        2.01        1.81      0.31 o
  11   2   4       14.16       15.92      0.53 o
 -12   3   4        6.11        6.23      0.44 o
 -11   3   4        1.87        1.39      0.33 o
 -10   3   4        1.09        1.05      0.31 o
  -9   3   4       17.69       16.22      0.45 o
  -8   3   4        2.09        1.51      0.25 o
  -7   3   4       40.82       41.04      1.24 o
  -6   3   4       45.15       44.58      1.33 o
  -5   3   4      225.92      228.62      3.03 o
  -4   3   4       38.40       40.86      1.28 o
  -3   3   4        4.08        4.42      0.16 o
  -2   3   4      918.84     1024.22      5.42 o
  -1   3   4      112.01      124.42      1.86 o
   0   3   4      357.10      418.57      3.36 o
   1   3   4      168.83      170.39      2.22 o
   2   3   4       34.07       39.12      1.02 o
   3   3   4       53.20       59.10      1.52 o
   4   3   4       44.20       42.98      1.22 o
   5   3   4       59.49       63.72      1.86 o
   6   3   4        4.97        7.03      0.27 o
   7   3   4        9.50        9.21      0.33 o
   8   3   4        1.14        0.96      0.26 o
   9   3   4       22.77       23.69      0.63 o
  10   3   4        0.26        0.23      0.31 o
  11   3   4        0.33        0.51      1.18 o
 -11   4   4        2.08        1.86      0.37 o
 -10   4   4       12.84       11.49      0.46 o
  -9   4   4        4.31        4.30      0.34 o
  -8   4   4       19.35       18.30      0.59 o
  -7   4   4        0.45       -0.02      0.25 o
  -6   4   4       17.24       15.85      0.44 o
  -5   4   4       14.85       16.17      0.48 o
  -4   4   4        2.36        2.65      0.21 o
  -3   4   4      161.74      181.23      2.74 o
  -2   4   4       94.31       99.43      2.02 o
  -1   4   4       22.61       21.57      0.65 o
   0   4   4       57.64       60.55      1.59 o
   1   4   4      179.70      194.26      2.79 o
   2   4   4       30.65       35.18      1.05 o
   3   4   4       32.44       33.05      0.97 o
   4   4   4      108.85      109.25      2.45 o
   5   4   4        9.12        9.73      0.34 o
   6   4   4       12.52       12.65      0.39 o
   7   4   4       16.60       16.83      0.50 o
   8   4   4       10.51       11.29      0.41 o
   9   4   4        8.99        8.13      0.42 o
  10   4   4        3.79        4.17      0.41 o
 -10   5   4        1.41        1.19      0.39 o
  -9   5   4        7.86        7.21      0.40 o
  -8   5   4        8.39        8.30      0.40 o
  -7   5   4       16.33       17.20      0.44 o
  -6   5   4       33.44       31.99      0.94 o
  -5   5   4       32.92       31.33      0.97 o
  -4   5   4       26.93       26.39      0.75 o
  -3   5   4        8.53        8.41      0.29 o
  -2   5   4       14.96       17.30      0.58 o
  -1   5   4       23.38       23.46      0.78 o
   0   5   4       65.00       72.28      2.01 o
   1   5   4        1.75        2.52      0.24 o
   2   5   4       44.04       52.70      1.62 o
   3   5   4        7.41        8.06      0.31 o
   4   5   4        6.48        6.42      0.33 o
   5   5   4       50.47       47.64      1.59 o
   6   5   4        1.62        1.49      0.29 o
   7   5   4       36.77       37.66      1.10 o
   8   5   4        0.39        0.54      0.34 o
   9   5   4        1.45        0.97      0.38 o
  -8   6   4        2.36        2.94      0.36 o
  -7   6   4        1.05        1.12      0.34 o
  -6   6   4       24.71       24.29      0.70 o
  -5   6   4        4.94        5.27      0.36 o
  -4   6   4        5.92        5.95      0.34 o
  -3   6   4      108.63      101.76      2.82 o
  -2   6   4        5.10        5.49      0.32 o
  -1   6   4       20.46       18.14      0.55 o
   0   6   4       18.61       14.20      0.46 o
   1   6   4        1.77        1.80      0.29 o
   2   6   4       20.41       18.85      0.66 o
   3   6   4        1.43        1.04      0.30 o
   4   6   4       22.06       21.64      0.65 o
   5   6   4       12.20       11.99      0.45 o
   6   6   4        8.06        7.82      0.41 o
   7   6   4       13.30       11.36      0.49 o
  -6   7   4        8.67        7.92      0.47 o
  -5   7   4       11.42       10.38      0.45 o
  -4   7   4        6.83        6.75      0.41 o
  -3   7   4        2.82        2.74      0.35 o
  -2   7   4        5.69        5.23      0.38 o
  -1   7   4        8.65        7.80      0.41 o
   0   7   4       20.02       17.26      0.60 o
   1   7   4        9.12        7.58      0.42 o
   2   7   4       11.69       11.77      0.47 o
   3   7   4        2.18        1.78      0.36 o
   4   7   4        2.62        2.48      0.39 o
   5   7   4       18.89       16.07      0.58 o
  -1   8   4        0.58        0.17      1.35 o
   0   8   4        3.01        2.44      0.44 o
  -6  -7   5        7.12        6.94      0.47 o
  -5  -7   5        7.26        6.87      0.44 o
  -4  -7   5        5.50        6.21      0.41 o
  -3  -7   5        1.98        1.99      0.37 o
  -2  -7   5        9.75       10.33      0.45 o
  -1  -7   5        8.94        8.40      0.44 o
   0  -7   5       42.60       45.41      1.28 o
   1  -7   5        3.74        3.71      0.38 o
   2  -7   5        7.00        7.21      0.43 o
   3  -7   5        7.47        7.09      0.44 o
   4  -7   5        8.50        8.96      0.47 o
   5  -7   5       11.90       13.36      0.54 o
  -8  -6   5        0.61        0.08      1.21 o
  -7  -6   5        1.60        1.97      0.35 o
  -6  -6   5        1.17        0.89      0.34 o
  -5  -6   5       10.71       10.54      0.42 o
  -4  -6   5        5.17        4.15      0.34 o
  -3  -6   5       23.81       26.23      0.77 o
  -2  -6   5        6.13        6.21      0.34 o
  -1  -6   5        4.02        3.82      0.32 o
   0  -6   5       15.68       16.69      0.45 o
   1  -6   5        2.24        2.81      0.31 o
   2  -6   5       31.95       34.32      0.98 o
   3  -6   5        6.96        6.91      0.37 o
   4  -6   5       13.61       14.10      0.45 o
   5  -6   5        3.75        3.77      0.37 o
   6  -6   5        0.48        0.00      1.16 o
   7  -6   5        5.83        5.24      0.45 o
 -10  -5   5        0.24        0.58      1.23 o
  -9  -5   5        3.64        3.22      0.36 o
  -8  -5   5       15.36       14.85      0.45 o
  -7  -5   5       20.76       18.48      0.58 o
  -6  -5   5       26.29       23.24      0.68 o
  -5  -5   5       41.33       41.57      1.22 o
  -4  -5   5       39.81       40.83      1.24 o
  -3  -5   5       12.43       11.28      0.37 o
  -2  -5   5       31.69       34.05      1.00 o
  -1  -5   5      100.74      103.36      2.49 o
   0  -5   5       66.42       76.63      2.10 o
   1  -5   5        0.48        0.57      0.22 o
   2  -5   5        4.75        5.14      0.29 o
   3  -5   5       19.86       18.82      0.56 o
   4  -5   5        2.37        2.03      0.28 o
   5  -5   5       27.94       26.29      0.75 o
   6  -5   5       11.03        9.92      0.41 o
   7  -5   5       19.23       17.62      0.50 o
   8  -5   5        1.43       -1.24      1.24 o
   9  -5   5        0.02       -0.26      1.14 o
 -11  -4   5        0.63        0.11      0.37 o
 -10  -4   5       19.64       20.68      0.63 o
  -9  -4   5        1.51       -0.27      1.07 o
  -8  -4   5       20.25       20.56      0.58 o
  -7  -4   5       29.29       28.74      0.90 o
  -6  -4   5       37.57       39.07      1.17 o
  -5  -4   5      105.22      105.53      2.35 o
  -4  -4   5       57.97       63.38      1.85 o
  -3  -4   5      534.86      580.87      5.00 o
  -2  -4   5        6.14        5.82      0.23 o
  -1  -4   5      112.69      125.69      2.30 o
   0  -4   5      143.21      173.77      2.67 o
   1  -4   5       63.75       75.72      1.85 o
   2  -4   5       76.85       85.13      2.06 o
   3  -4   5       28.02       29.07      0.85 o
   4  -4   5      103.75      109.03      2.50 o
   5  -4   5        1.31        1.66      0.25 o
   6  -4   5       33.19       32.45      0.97 o
   7  -4   5       54.15       53.67      1.64 o
   8  -4   5       24.76       25.79      0.70 o
   9  -4   5        8.02        7.69      0.42 o
  10  -4   5        1.76        2.03      0.37 o
 -12  -3   5        0.79       -0.25      1.16 o
 -11  -3   5        0.80        0.98      0.32 o
 -10  -3   5        7.85        7.52      0.38 o
  -9  -3   5        4.03        3.68      0.30 o
  -8  -3   5        5.53        5.36      0.28 o
  -7  -3   5       14.52       12.40      0.39 o
  -6  -3   5       30.93       32.69      1.07 o
  -5  -3   5       90.61       92.13      2.00 o
  -4  -3   5       45.02       44.01      1.18 o
  -3  -3   5       39.18       42.67      1.27 o
  -2  -3   5      109.13      112.10      1.89 o
  -1  -3   5      305.70      351.75      3.19 o
   0  -3   5      145.19      153.31      2.16 o
   1  -3   5      143.86      149.76      2.16 o
   2  -3   5        4.85        5.00      0.18 o
   3  -3   5      146.81      160.07      2.51 o
   4  -3   5       94.95       87.94      2.03 o
   5  -3   5      118.52      116.44      2.49 o
   6  -3   5       23.79       23.53      0.64 o
   7  -3   5        3.98        3.64      0.28 o
   8  -3   5       19.31       19.68      0.58 o
   9  -3   5        2.60        2.59      0.34 o
  10  -3   5        4.64        4.63      0.38 o
 -12  -2   5        4.72        4.65      0.37 o
 -11  -2   5        2.12        2.38      0.31 o
 -10  -2   5       57.60       57.34      1.76 o
  -9  -2   5        4.82        4.80      0.28 o
  -8  -2   5       13.95       14.20      0.41 o
  -7  -2   5       75.85       66.65      1.84 o
  -6  -2   5        5.83        7.64      0.25 o
  -5  -2   5      117.17      111.73      1.96 o
  -4  -2   5      210.03      216.72      2.52 o
  -3  -2   5      532.18      558.75      3.72 o
  -2  -2   5       69.31       72.32      1.30 o
  -1  -2   5      310.14      397.27      2.88 o
   0  -2   5      114.47      125.53      1.65 o
   1  -2   5      189.28      223.96      2.27 o
   2  -2   5      118.19      155.23      2.02 o
   3  -2   5       14.16       13.12      0.39 o
   4  -2   5      107.30      110.71      2.05 o
   5  -2   5        5.95        4.84      0.21 o
   6  -2   5       15.78       16.46      0.48 o
   7  -2   5       51.88       50.42      1.60 o
   8  -2   5       24.70       22.66      0.64 o
   9  -2   5       12.67       10.93      0.37 o
  10  -2   5        1.84        1.12      0.34 o
  11  -2   5        8.42        8.68      0.45 o
 -12  -1   5        2.29        2.47      0.35 o
 -11  -1   5        7.68        7.40      0.36 o
 -10  -1   5       10.57       11.44      0.36 o
  -9  -1   5       24.86       23.92      0.69 o
  -8  -1   5      111.03      114.65      2.49 o
  -7  -1   5      133.44      133.20      2.44 o
  -6  -1   5       42.99       43.72      1.15 o
  -5  -1   5       45.17       49.58      1.27 o
  -4  -1   5      284.63      284.49      2.59 o
  -3  -1   5       23.91       25.70      0.74 o
  -2  -1   5      113.12      124.02      1.42 o
  -1  -1   5      316.82      336.44      2.23 o
   0  -1   5      250.69      261.96      1.99 o
   1  -1   5      747.81      775.89      3.67 o
   2  -1   5       16.10       16.22      0.50 o
   3  -1   5      620.15      604.27      3.92 o
   4  -1   5       20.06       16.91      0.56 o
   5  -1   5       46.32       47.19      1.41 o
   6  -1   5       61.43       56.81      1.69 o
   7  -1   5      110.69      102.49      2.44 o
   8  -1   5       10.13       11.24      0.34 o
   9  -1   5        0.41        0.71      0.25 o
  10  -1   5       23.52       25.16      0.73 o
  11  -1   5        1.77        2.15      0.34 o
 -13   0   5        0.00       -0.09      0.24 o
 -12   0   5       11.18       12.26      0.32 o
 -11   0   5        2.75        2.76      0.36 o
 -10   0   5       42.28       44.56      0.97 o
  -9   0   5        3.71        5.02      0.19 o
  -8   0   5        0.04       -0.09      0.54 o
  -7   0   5       36.02       30.36      1.38 o
  -6   0   5       24.74       18.68      0.41 o
  -5   0   5      111.77      110.49      1.24 o
  -4   0   5      200.04      216.78      1.53 o
  -3   0   5     1218.73      973.47     11.36 o
  -2   0   5       85.82       73.82      0.73 o
  -1   0   5     4494.85     4080.72     32.81 o
   0   0   5     1154.05      924.30      9.51 o
   1   0   5     1753.44     1414.88     23.55 o
   2   0   5      599.64      531.82     15.10 o
   3   0   5      469.39      449.90      5.41 o
   4   0   5      575.26      501.39     14.91 o
   5   0   5       56.26       59.36      3.08 o
   6   0   5       23.44       20.88      0.97 o
   7   0   5       37.56       38.70      1.02 o
   8   0   5        1.81        2.37      0.19 o
   9   0   5       36.23       35.37      1.89 o
  10   0   5        4.13        3.65      0.23 o
  11   0   5        5.73        6.49      0.74 o
 -12   1   5        2.30        2.55      0.35 o
 -11   1   5        7.26        6.86      0.36 o
 -10   1   5       10.82       11.14      0.35 o
  -9   1   5       24.76       23.93      0.69 o
  -8   1   5      110.24      115.32      2.46 o
  -7   1   5      132.18      127.50      2.41 o
  -6   1   5       43.25       42.68      1.13 o
  -5   1   5       46.51       54.79      1.29 o
  -4   1   5      275.08      273.49      2.54 o
  -3   1   5       24.86       28.75      0.78 o
  -2   1   5      106.33      120.41      1.41 o
  -1   1   5      316.34      343.98      2.25 o
   0   1   5      244.75      259.87      1.98 o
   1   1   5      743.47      810.39      3.73 o
   2   1   5       16.57       18.41      0.52 o
   3   1   5      613.80      638.12      3.97 o
   4   1   5       20.60       19.04      0.57 o
   5   1   5       47.06       54.75      1.51 o
   6   1   5       60.72       58.89      1.73 o
   7   1   5      108.68      106.39      2.50 o
   8   1   5       10.23       11.41      0.35 o
   9   1   5        0.47        0.58      0.25 o
  10   1   5       22.73       24.79      0.75 o
  11   1   5        1.78        1.93      0.34 o
 -12   2   5        4.69        4.65      0.38 o
 -11   2   5        2.10        2.19      0.32 o
 -10   2   5       57.80       54.11      1.71 o
  -9   2   5        4.42        4.61      0.27 o
  -8   2   5       13.93       15.32      0.41 o
  -7   2   5       76.01       68.99      1.89 o
  -6   2   5        5.94        7.92      0.24 o
  -5   2   5      119.80      117.32      1.99 o
  -4   2   5      209.75      215.30      2.48 o
  -3   2   5      536.61      569.99      3.72 o
  -2   2   5       71.63       78.39      1.34 o
  -1   2   5      298.49      373.45      2.75 o
   0   2   5      108.49      121.41      1.59 o
   1   2   5      185.61      224.82      2.25 o
   2   2   5      109.10      148.01      1.95 o
   3   2   5       14.30       13.56      0.39 o
   4   2   5      106.62      107.79      2.01 o
   5   2   5        5.75        4.90      0.21 o
   6   2   5       17.36       17.93      0.50 o
   7   2   5       52.16       54.68      1.66 o
   8   2   5       24.72       25.25      0.67 o
   9   2   5       12.85       11.63      0.39 o
  10   2   5        1.80        2.06      0.33 o
  11   2   5        8.62        9.16      0.46 o
 -12   3   5        0.80        0.57      0.36 o
 -11   3   5        0.65        0.29      0.32 o
 -10   3   5        7.96        8.15      0.37 o
  -9   3   5        4.36        4.04      0.29 o
  -8   3   5        5.93        4.52      0.29 o
  -7   3   5       15.70       14.77      0.40 o
  -6   3   5       30.87       33.21      1.09 o
  -5   3   5       90.60       92.05      1.99 o
  -4   3   5       49.90       48.53      1.20 o
  -3   3   5       39.36       43.96      1.21 o
  -2   3   5      111.57      114.88      1.87 o
  -1   3   5      308.73      340.36      3.12 o
   0   3   5      144.86      148.63      2.08 o
   1   3   5      148.33      155.25      2.18 o
   2   3   5        5.27        5.39      0.17 o
   3   3   5      148.86      161.62      2.49 o
   4   3   5       94.32       94.26      2.06 o
   5   3   5      118.06      120.51      2.55 o
   6   3   5       24.23       25.48      0.64 o
   7   3   5        4.64        4.93      0.29 o
   8   3   5       19.97       20.35      0.60 o
   9   3   5        2.76        2.52      0.34 o
  10   3   5        4.59        5.47      0.38 o
 -11   4   5        0.61       -0.74      1.24 o
 -10   4   5       19.72       20.98      0.62 o
  -9   4   5        1.35        1.34      0.30 o
  -8   4   5       19.78       19.89      0.57 o
  -7   4   5       29.27       29.05      0.89 o
  -6   4   5       37.69       37.53      1.15 o
  -5   4   5      106.72      101.37      2.30 o
  -4   4   5       57.84       62.00      1.81 o
  -3   4   5      532.90      542.34      4.79 o
  -2   4   5        6.59        6.49      0.23 o
  -1   4   5      117.88      123.67      2.20 o
   0   4   5      142.05      153.43      2.49 o
   1   4   5       64.36       72.57      1.77 o
   2   4   5       77.18       79.92      1.95 o
   3   4   5       27.98       30.19      0.83 o
   4   4   5      104.10      112.88      2.47 o
   5   4   5        1.39        2.46      0.25 o
   6   4   5       33.93       33.60      0.97 o
   7   4   5       52.74       51.97      1.56 o
   8   4   5       24.39       26.70      0.72 o
   9   4   5        8.19        9.40      0.43 o
  10   4   5        1.78        1.33      0.38 o
 -10   5   5        0.26       -0.08      1.15 o
  -9   5   5        3.41        3.07      0.36 o
  -8   5   5       15.62       14.91      0.46 o
  -7   5   5       21.07       18.94      0.57 o
  -6   5   5       24.98       23.87      0.66 o
  -5   5   5       40.77       42.50      1.18 o
  -4   5   5       38.65       38.65      1.16 o
  -3   5   5       12.60       10.63      0.35 o
  -2   5   5       29.09       25.05      0.90 o
  -1   5   5      100.13       95.77      2.25 o
   0   5   5       64.84       64.93      1.96 o
   1   5   5        0.46        0.54      0.22 o
   2   5   5        4.51        4.32      0.27 o
   3   5   5       19.10       18.09      0.54 o
   4   5   5        2.41        1.79      0.29 o
   5   5   5       26.26       25.27      0.73 o
   6   5   5       11.67       11.52      0.41 o
   7   5   5       19.27       18.49      0.51 o
   8   5   5        1.42        0.54      0.34 o
   9   5   5        0.01       -1.23      1.23 o
  -8   6   5        0.74        0.00      1.25 o
  -7   6   5        1.77        1.93      0.34 o
  -6   6   5        1.03        0.65      0.33 o
  -5   6   5       11.48       10.75      0.41 o
  -4   6   5        5.15        4.85      0.33 o
  -3   6   5       23.74       22.39      0.71 o
  -2   6   5        6.06        5.34      0.32 o
  -1   6   5        4.62        4.17      0.30 o
   0   6   5       15.22       13.70      0.42 o
   1   6   5        2.56        2.96      0.30 o
   2   6   5       32.35       31.97      0.94 o
   3   6   5        6.96        6.60      0.36 o
   4   6   5       14.28       14.26      0.45 o
   5   6   5        3.60        3.52      0.36 o
   6   6   5        0.52        0.73      0.34 o
   7   6   5        5.68        5.05      0.43 o
  -6   7   5        7.15        6.83      0.46 o
  -5   7   5        7.36        6.37      0.44 o
  -4   7   5        5.01        4.39      0.38 o
  -3   7   5        2.05        1.70      0.35 o
  -2   7   5       10.22        9.99      0.43 o
  -1   7   5        8.91        8.25      0.42 o
   0   7   5       42.59       43.63      1.25 o
   1   7   5        4.14        3.50      0.37 o
   2   7   5        7.08        6.86      0.42 o
   3   7   5        7.24        7.31      0.42 o
   4   7   5        8.60        7.87      0.45 o
   5   7   5       12.22       11.89      0.55 o
  -6  -7   6        2.10        2.04      0.43 o
  -5  -7   6        1.93        1.31      0.39 o
  -4  -7   6        2.02        2.62      0.38 o
  -3  -7   6        8.14        7.24      0.43 o
  -2  -7   6        1.79        2.62      0.37 o
  -1  -7   6        9.43        8.58      0.45 o
   0  -7   6        7.44        8.60      0.45 o
   1  -7   6       10.15       11.60      0.47 o
   2  -7   6        8.40        8.10      0.44 o
   3  -7   6        4.00        3.58      0.41 o
   4  -7   6        3.63        3.25      0.46 o
  -8  -6   6        0.89       -0.32      1.15 o
  -7  -6   6        0.18       -0.08      1.13 o
  -6  -6   6       10.56       10.65      0.43 o
  -5  -6   6       25.14       26.02      0.82 o
  -4  -6   6        0.21       -0.57      1.05 o
  -3  -6   6       13.81       13.16      0.41 o
  -2  -6   6        0.57        0.38      0.28 o
  -1  -6   6        6.47        6.45      0.33 o
   0  -6   6       44.56       47.22      1.47 o
   1  -6   6        4.49        5.76      0.34 o
   2  -6   6       63.04       66.90      2.20 o
   3  -6   6        4.06        5.45      0.38 o
   4  -6   6        5.14        6.52      0.39 o
   5  -6   6       22.52       20.70      0.63 o
   6  -6   6        6.20        7.55      0.44 o
   7  -6   6        7.47        7.16      0.49 o
 -10  -5   6        0.89       -1.09      1.24 o
  -9  -5   6        0.06       -0.54      1.08 o
  -8  -5   6       29.82       30.43      0.96 o
  -7  -5   6        7.96        8.05      0.37 o
  -6  -5   6        9.41        8.78      0.34 o
  -5  -5   6        2.35        2.53      0.29 o
  -4  -5   6       40.05       43.51      1.24 o
  -3  -5   6       38.64       39.79      1.20 o
  -2  -5   6       40.14       44.50      1.25 o
  -1  -5   6       81.58       89.09      2.30 o
   0  -5   6       60.32       66.73      1.78 o
   1  -5   6        1.60        1.40      0.25 o
   2  -5   6       31.58       33.44      1.02 o
   3  -5   6       43.87       45.27      1.33 o
   4  -5   6        9.84        9.65      0.36 o
   5  -5   6       13.14       15.78      0.47 o
   6  -5   6        5.72        5.22      0.38 o
   7  -5   6        7.44        7.56      0.41 o
   8  -5   6        2.36        3.47      0.37 o
 -11  -4   6        2.89        2.15      0.39 o
 -10  -4   6       16.61       15.82      0.52 o
  -9  -4   6        2.74        2.31      0.32 o
  -8  -4   6        1.88        0.30      0.99 o
  -7  -4   6       36.60       37.80      1.06 o
  -6  -4   6        2.25        2.56      0.26 o
  -5  -4   6        8.32       10.26      0.31 o
  -4  -4   6      115.06      110.17      2.37 o
  -3  -4   6       96.90      111.21      2.30 o
  -2  -4   6        2.23        2.67      0.20 o
  -1  -4   6       21.90       23.73      0.70 o
   0  -4   6      161.62      183.26      2.81 o
   1  -4   6       13.23       12.97      0.37 o
   2  -4   6      136.49      142.31      2.66 o
   3  -4   6       40.56       41.62      1.24 o
   4  -4   6       16.45       18.32      0.56 o
   5  -4   6       10.68        9.99      0.33 o
   6  -4   6        4.46        3.93      0.31 o
   7  -4   6       35.78       32.46      0.99 o
   8  -4   6        8.47        8.41      0.42 o
   9  -4   6        6.03        5.34      0.40 o
 -12  -3   6        0.45       -0.68      1.15 o
 -11  -3   6        5.14        4.96      0.38 o
 -10  -3   6       20.88       21.48      0.63 o
  -9  -3   6        4.17        4.40      0.31 o
  -8  -3   6       76.92       75.20      2.02 o
  -7  -3   6        8.96        7.45      0.28 o
  -6  -3   6       67.62       64.72      1.87 o
  -5  -3   6      106.28       91.11      2.04 o
  -4  -3   6       98.04       98.92      1.99 o
  -3  -3   6        1.60        1.62      0.15 o
  -2  -3   6        9.82       11.61      0.36 o
  -1  -3   6      241.23      278.70      2.95 o
   0  -3   6      381.70      430.44      3.67 o
   1  -3   6      139.03      147.96      2.24 o
   2  -3   6       32.15       36.20      1.08 o
   3  -3   6      153.78      165.98      2.67 o
   4  -3   6      190.09      174.95      2.91 o
   5  -3   6       43.31       42.22      1.17 o
   6  -3   6      113.48      104.55      2.58 o
   7  -3   6       15.97       15.33      0.40 o
   8  -3   6        7.70        7.36      0.35 o
   9  -3   6        8.62        8.51      0.40 o
  10  -3   6       10.55       10.29      0.46 o
 -12  -2   6        2.19        2.83      0.34 o
 -11  -2   6        1.71       -0.50      1.19 o
 -10  -2   6       24.80       24.41      0.67 o
  -9  -2   6        1.63        1.51      0.25 o
  -8  -2   6        7.98        6.69      0.26 o
  -7  -2   6      128.84      126.18      2.53 o
  -6  -2   6       92.97       82.48      1.89 o
  -5  -2   6       48.27       50.69      1.39 o
  -4  -2   6      110.75      112.33      1.83 o
  -3  -2   6      282.31      304.69      2.82 o
  -2  -2   6       18.99       20.51      0.59 o
  -1  -2   6       26.84       36.93      0.97 o
   0  -2   6      306.84      328.78      2.78 o
   1  -2   6        7.68        8.16      0.24 o
   2  -2   6      122.62      118.77      1.85 o
   3  -2   6        8.46        7.87      0.23 o
   4  -2   6      151.79      142.63      2.38 o
   5  -2   6       77.85       79.34      1.97 o
   6  -2   6       14.09       14.36      0.40 o
   7  -2   6       38.60       39.12      1.20 o
   8  -2   6        8.46        7.59      0.33 o
   9  -2   6       16.99       17.01      0.53 o
  10  -2   6        0.72        0.23      1.08 o
  11  -2   6        3.27        3.37      0.39 o
 -13  -1   6        2.02        1.96      0.38 o
 -12  -1   6        0.25       -1.10      1.10 o
 -11  -1   6        3.40        3.71      0.33 o
 -10  -1   6        8.37        8.55      0.34 o
  -9  -1   6        4.57        4.21      0.27 o
  -8  -1   6       77.03       74.62      2.07 o
  -7  -1   6       58.00       62.41      1.73 o
  -6  -1   6       78.55       65.69      1.60 o
  -5  -1   6       62.01       57.57      1.34 o
  -4  -1   6      666.38      643.22      4.02 o
  -3  -1   6      677.30      682.68      3.78 o
  -2  -1   6      175.98      148.70      1.65 o
  -1  -1   6     1271.40     1083.45     16.79 o
   0  -1   6      412.55      412.62      2.69 o
   1  -1   6       40.59       42.10      0.95 o
   2  -1   6      481.36      464.56      3.27 o
   3  -1   6      114.40       99.50      1.70 o
   4  -1   6       34.02       32.87      0.98 o
   5  -1   6       16.90       15.71      0.48 o
   6  -1   6      138.76      125.83      2.52 o
   7  -1   6       34.14       31.15      0.98 o
   8  -1   6       17.30       16.28      0.49 o
   9  -1   6        6.01        6.46      0.32 o
  10  -1   6       17.09       17.46      0.52 o
  11  -1   6        5.90        6.01      0.42 o
 -13   0   6        1.28        1.20      0.38 o
 -12   0   6       26.28       29.87      0.71 o
 -11   0   6        8.20        8.88      0.27 o
 -10   0   6       20.89       20.76      1.79 o
  -9   0   6       43.56       42.43      1.31 o
  -8   0   6        0.18        0.72      0.13 o
  -7   0   6       86.02       74.02      1.29 o
  -6   0   6       27.08       26.50      0.59 o
  -5   0   6      247.31      236.07      3.98 o
  -4   0   6        3.90        3.33      0.20 o
  -3   0   6       42.37       37.52      0.63 o
  -2   0   6      673.08      725.98      6.31 o
  -1   0   6       41.95       34.13      0.53 o
   0   0   6     1921.40     1595.25     46.52 o
   1   0   6        1.60        1.87      0.07 o
   2   0   6      759.40      763.81     25.02 o
   3   0   6        7.65        8.97      0.55 o
   4   0   6      205.18      201.82      3.91 o
   5   0   6      160.57      152.72      4.84 o
   6   0   6       22.93       20.83      1.32 o
   7   0   6       58.14       57.91      3.80 o
   8   0   6       12.91       13.85      1.00 o
   9   0   6       41.21       42.06      1.82 o
  10   0   6        0.02        0.04      0.27 o
  11   0   6        0.20        0.60      0.22 o
 -13   1   6        2.08        2.45      0.38 o
 -12   1   6        0.25        0.31      0.96 o
 -11   1   6        3.27        3.12      0.32 o
 -10   1   6        8.61        8.57      0.33 o
  -9   1   6        4.71        5.05      0.27 o
  -8   1   6       75.30       71.81      2.02 o
  -7   1   6       57.63       60.09      1.72 o
  -6   1   6       75.68       67.74      1.60 o
  -5   1   6       61.97       59.13      1.35 o
  -4   1   6      661.24      641.37      4.01 o
  -3   1   6      664.42      672.56      3.74 o
  -2   1   6      173.56      155.50      1.67 o
  -1   1   6     1253.11     1084.79     16.87 o
   0   1   6      417.20      432.68      2.75 o
   1   1   6       42.10       44.39      0.99 o
   2   1   6      478.21      490.76      3.34 o
   3   1   6      112.34      117.86      1.82 o
   4   1   6       35.73       39.41      1.07 o
   5   1   6       18.04       17.33      0.50 o
   6   1   6      139.73      139.19      2.65 o
   7   1   6       34.30       33.17      1.03 o
   8   1   6       16.69       16.66      0.50 o
   9   1   6        6.11        6.43      0.34 o
  10   1   6       16.85       18.50      0.53 o
  11   1   6        5.96        6.48      0.43 o
 -12   2   6        2.14        2.52      0.33 o
 -11   2   6        1.61        1.30      0.31 o
 -10   2   6       25.02       23.62      0.67 o
  -9   2   6        1.38        1.68      0.25 o
  -8   2   6        7.97        6.29      0.26 o
  -7   2   6      132.81      131.06      2.51 o
  -6   2   6       92.99       85.85      1.88 o
  -5   2   6       46.20       46.52      1.35 o
  -4   2   6      112.59      113.09      1.86 o
  -3   2   6      282.85      300.86      2.78 o
  -2   2   6       20.95       23.64      0.61 o
  -1   2   6       28.39       39.46      0.99 o
   0   2   6      309.49      333.58      2.75 o
   1   2   6        7.75        8.63      0.24 o
   2   2   6      127.15      127.37      1.91 o
   3   2   6        9.52        9.67      0.24 o
   4   2   6      154.09      147.60      2.43 o
   5   2   6       73.97       74.56      1.91 o
   6   2   6       13.02       13.85      0.40 o
   7   2   6       38.89       41.80      1.22 o
   8   2   6        8.51        7.91      0.33 o
   9   2   6       17.21       18.62      0.55 o
  10   2   6        0.63        0.93      0.31 o
  11   2   6        3.39        3.62      0.39 o
 -12   3   6        0.45        0.25      1.14 o
 -11   3   6        5.09        4.94      0.37 o
 -10   3   6       21.15       22.14      0.64 o
  -9   3   6        4.47        4.85      0.30 o
  -8   3   6       76.79       76.20      2.02 o
  -7   3   6        8.69        7.94      0.27 o
  -6   3   6       66.87       64.30      1.86 o
  -5   3   6      107.17       91.81      2.01 o
  -4   3   6       99.09      100.52      1.99 o
  -3   3   6        2.19        1.94      0.15 o
  -2   3   6       10.60       13.29      0.35 o
  -1   3   6      240.46      270.16      2.88 o
   0   3   6      381.31      428.07      3.62 o
   1   3   6      143.21      153.78      2.27 o
   2   3   6       32.84       34.96      1.05 o
   3   3   6      152.02      172.70      2.66 o
   4   3   6      193.27      184.59      2.94 o
   5   3   6       42.71       44.08      1.17 o
   6   3   6      114.65      109.15      2.71 o
   7   3   6       15.99       15.50      0.39 o
   8   3   6        7.55        7.51      0.35 o
   9   3   6        8.64        8.99      0.40 o
  10   3   6       10.48       12.21      0.47 o
 -11   4   6        2.76        2.91      0.40 o
 -10   4   6       16.36       16.04      0.50 o
  -9   4   6        3.10        2.45      0.32 o
  -8   4   6        1.72        2.16      0.28 o
  -7   4   6       35.42       33.73      1.03 o
  -6   4   6        2.25        2.69      0.26 o
  -5   4   6        7.75        9.64      0.30 o
  -4   4   6      112.30      101.49      2.26 o
  -3   4   6       93.26      100.50      2.16 o
  -2   4   6        2.04        2.64      0.20 o
  -1   4   6       23.17       24.78      0.68 o
   0   4   6      159.10      174.82      2.68 o
   1   4   6       13.23       13.32      0.36 o
   2   4   6      138.43      142.28      2.59 o
   3   4   6       39.47       37.18      1.17 o
   4   4   6       16.46       17.40      0.54 o
   5   4   6       11.03       11.06      0.34 o
   6   4   6        4.59        4.68      0.30 o
   7   4   6       35.01       34.39      0.98 o
   8   4   6        8.41        9.61      0.42 o
   9   4   6        6.27        5.85      0.40 o
 -10   5   6        1.01        1.09      0.37 o
  -9   5   6        0.03        0.24      0.31 o
  -8   5   6       29.70       29.43      0.92 o
  -7   5   6        8.05        8.78      0.37 o
  -6   5   6        9.69        8.19      0.34 o
  -5   5   6        2.41        2.48      0.28 o
  -4   5   6       41.61       40.71      1.22 o
  -3   5   6       39.94       41.99      1.20 o
  -2   5   6       41.16       42.04      1.17 o
  -1   5   6       82.11       81.54      2.15 o
   0   5   6       60.15       60.46      1.67 o
   1   5   6        1.82        1.84      0.25 o
   2   5   6       31.35       28.35      0.97 o
   3   5   6       43.87       45.05      1.31 o
   4   5   6        9.65        9.01      0.35 o
   5   5   6       13.59       17.08      0.48 o
   6   5   6        6.06        5.96      0.38 o
   7   5   6        7.64        8.15      0.42 o
   8   5   6        2.48        3.46      0.37 o
  -8   6   6        0.95        0.64      0.35 o
  -7   6   6        0.09       -0.08      1.21 o
  -6   6   6       10.46       10.02      0.43 o
  -5   6   6       25.26       23.72      0.79 o
  -4   6   6        0.18       -0.95      1.04 o
  -3   6   6       13.71       11.60      0.40 o
  -2   6   6        0.61        0.74      0.27 o
  -1   6   6        6.07        5.98      0.32 o
   0   6   6       43.90       42.44      1.36 o
   1   6   6        4.48        4.93      0.32 o
   2   6   6       61.98       59.96      2.01 o
   3   6   6        4.12        5.59      0.37 o
   4   6   6        4.98        5.76      0.39 o
   5   6   6       22.00       19.08      0.62 o
   6   6   6        6.00        7.28      0.43 o
   7   6   6        7.42        8.00      0.46 o
  -6   7   6        2.29        2.15      0.41 o
  -5   7   6        2.00        1.62      0.38 o
  -4   7   6        1.83        1.45      0.36 o
  -3   7   6        8.31        7.36      0.41 o
  -2   7   6        1.84        2.55      0.36 o
  -1   7   6        9.52        8.54      0.43 o
   0   7   6        7.48        8.39      0.42 o
   1   7   6       10.64       11.01      0.45 o
   2   7   6        8.35        6.40      0.43 o
   3   7   6        3.91        3.65      0.40 o
   4   7   6        3.87        3.51      0.44 o
  -6  -7   7        0.37        0.66      0.40 o
  -5  -7   7        2.59        3.00      0.40 o
  -4  -7   7        0.06       -0.37      0.37 o
  -3  -7   7        6.53        6.19      0.43 o
  -2  -7   7        0.20        0.73      0.35 o
  -1  -7   7       13.36       12.62      0.48 o
   0  -7   7        0.36        0.89      0.37 o
   1  -7   7        1.14       -0.31      1.25 o
   2  -7   7       30.33       29.22      1.03 o
   3  -7   7        7.45        9.88      0.47 o
   4  -7   7        0.93        2.08      0.40 o
  -8  -6   7        1.46        0.33      1.24 o
  -7  -6   7        3.29        3.26      0.38 o
  -6  -6   7       28.14       28.84      0.90 o
  -5  -6   7       28.57       29.69      0.91 o
  -4  -6   7        3.47        2.69      0.33 o
  -3  -6   7        2.39        2.35      0.31 o
  -2  -6   7        3.63        3.67      0.33 o
  -1  -6   7        0.60        0.24      0.94 o
   0  -6   7       27.34       31.47      0.95 o
   1  -6   7        4.82        5.07      0.36 o
   2  -6   7       35.88       38.63      1.11 o
   3  -6   7        3.72        3.90      0.38 o
   4  -6   7        0.63        0.65      0.34 o
   5  -6   7       23.41       23.29      0.62 o
   6  -6   7        4.32        3.57      0.42 o
 -10  -5   7        0.95       -0.50      1.27 o
  -9  -5   7        1.96        1.51      0.34 o
  -8  -5   7       22.87       22.74      0.68 o
  -7  -5   7       11.89       11.49      0.39 o
  -6  -5   7       20.39       18.84      0.56 o
  -5  -5   7       19.84       19.69      0.62 o
  -4  -5   7        2.08        2.32      0.26 o
  -3  -5   7       48.25       49.82      1.46 o
  -2  -5   7       16.65       20.02      0.50 o
  -1  -5   7       53.19       56.44      1.71 o
   0  -5   7        6.86        8.31      0.30 o
   1  -5   7       12.50       13.71      0.40 o
   2  -5   7       61.14       62.73      1.86 o
   3  -5   7       19.30       21.67      0.63 o
   4  -5   7       30.42       32.57      0.96 o
   5  -5   7        9.94       10.43      0.38 o
   6  -5   7        9.87        8.84      0.41 o
   7  -5   7        3.03        2.21      0.35 o
   8  -5   7        1.00        0.42      1.24 o
 -11  -4   7        9.00        9.43      0.48 o
 -10  -4   7        1.81        1.38      0.35 o
  -9  -4   7        5.46        4.34      0.35 o
  -8  -4   7        9.40        8.70      0.36 o
  -7  -4   7       19.46       18.63      0.47 o
  -6  -4   7       61.48       60.42      1.78 o
  -5  -4   7       85.12       77.79      2.17 o
  -4  -4   7       77.80       72.16      1.99 o
  -3  -4   7       26.51       25.88      0.76 o
  -2  -4   7      139.61      144.24      2.56 o
  -1  -4   7       47.22       49.32      1.36 o
   0  -4   7      137.81      148.14      2.61 o
   1  -4   7       58.88       60.80      1.82 o
   2  -4   7       28.64       31.22      0.93 o
   3  -4   7       37.66       35.02      1.01 o
   4  -4   7        0.88        1.03      0.23 o
   5  -4   7       38.22       35.99      1.11 o
   6  -4   7        5.84        5.78      0.32 o
   7  -4   7       34.35       34.01      1.01 o
   8  -4   7        1.87        0.37      1.18 o
   9  -4   7        7.26        7.20      0.42 o
 -12  -3   7        2.53        3.09      0.39 o
 -11  -3   7        7.44        7.23      0.40 o
 -10  -3   7       13.83       14.51      0.46 o
  -9  -3   7        0.07       -0.18      0.87 o
  -8  -3   7       89.35       89.77      2.48 o
  -7  -3   7       27.56       24.41      0.70 o
  -6  -3   7       19.41       15.15      0.47 o
  -5  -3   7       89.65      102.17      2.17 o
  -4  -3   7      116.94      120.00      2.20 o
  -3  -3   7       48.80       54.44      1.47 o
  -2  -3   7       46.53       45.32      1.31 o
  -1  -3   7      252.72      266.14      2.99 o
   0  -3   7       63.12       68.12      1.58 o
   1  -3   7       17.68       20.04      0.60 o
   2  -3   7       38.02       46.07      1.24 o
   3  -3   7      135.02      148.32      2.64 o
   4  -3   7       14.53       12.31      0.39 o
   5  -3   7        4.09        3.73      0.24 o
   6  -3   7       75.75       74.68      2.00 o
   7  -3   7        9.95        9.27      0.34 o
   8  -3   7        2.40        0.54      1.10 o
   9  -3   7       20.07       19.24      0.56 o
  10  -3   7        6.58        5.86      0.43 o
 -12  -2   7        2.30        3.27      0.35 o
 -11  -2   7        5.81        6.68      0.36 o
 -10  -2   7        1.49        1.49      0.28 o
  -9  -2   7       17.04       17.25      0.47 o
  -8  -2   7       13.75       13.12      0.40 o
  -7  -2   7       47.50       49.74      1.44 o
  -6  -2   7       80.70       70.78      1.84 o
  -5  -2   7      131.43      134.24      2.23 o
  -4  -2   7       47.43       49.51      1.33 o
  -3  -2   7      390.25      385.59      3.30 o
  -2  -2   7      221.69      229.24      2.44 o
  -1  -2   7        8.40        9.58      0.31 o
   0  -2   7      281.01      320.88      2.88 o
   1  -2   7      249.66      237.13      2.56 o
   2  -2   7      303.88      293.93      3.04 o
   3  -2   7      188.47      188.64      2.67 o
   4  -2   7        8.71        6.61      0.23 o
   5  -2   7      127.96      111.25      2.41 o
   6  -2   7       16.80       14.77      0.51 o
   7  -2   7       48.86       47.28      1.49 o
   8  -2   7        3.76        3.85      0.30 o
   9  -2   7       14.49       14.82      0.48 o
  10  -2   7        3.05        3.61      0.35 o
 -13  -1   7        1.02        2.28      0.34 o
 -12  -1   7        8.84        9.96      0.42 o
 -11  -1   7        2.98        2.96      0.32 o
 -10  -1   7       33.56       32.32      1.00 o
  -9  -1   7        2.38        2.99      0.25 o
  -8  -1   7       91.21       86.50      2.19 o
  -7  -1   7        0.43        0.15      0.17 o
  -6  -1   7       43.18       38.09      1.11 o
  -5  -1   7      137.44      142.63      2.13 o
  -4  -1   7       76.39       79.17      1.48 o
  -3  -1   7      262.54      258.66      2.44 o
  -2  -1   7      125.41      117.38      1.58 o
  -1  -1   7     2651.30     2270.39     26.70 o
   0  -1   7      537.61      559.78      3.38 o
   1  -1   7      383.87      363.24      2.86 o
   2  -1   7      261.95      259.47      2.58 o
   3  -1   7      189.90      176.98      2.36 o
   4  -1   7      192.32      179.33      2.58 o
   5  -1   7       10.49        8.22      0.25 o
   6  -1   7      125.46      110.24      2.50 o
   7  -1   7       16.28       13.90      0.42 o
   8  -1   7       14.39       14.63      0.52 o
   9  -1   7       18.29       17.53      0.55 o
  10  -1   7       18.12       18.22      0.49 o
  11  -1   7        4.25        4.54      0.40 o
 -13   0   7        0.32        0.31      0.24 o
 -12   0   7       13.57       13.99      0.34 o
 -11   0   7        0.12       -0.45      0.68 o
 -10   0   7        4.68        5.20      0.21 o
  -9   0   7       52.97       48.39      1.02 o
  -8   0   7        0.59        1.10      0.42 o
  -7   0   7       71.66       76.04      1.33 o
  -6   0   7      258.87      247.75      2.11 o
  -5   0   7       36.77       36.20      0.69 o
  -4   0   7      178.13      129.27      1.28 o
  -3   0   7        2.48        2.49      0.12 o
  -2   0   7     1134.04     1252.95     24.77 o
  -1   0   7        2.05        3.05      0.07 o
   0   0   7      498.23      542.65     18.32 o
   1   0   7      178.85      172.92      7.33 o
   2   0   7      576.71      522.95     12.99 o
   3   0   7        2.03        2.77      0.10 o
   4   0   7        0.16        0.28      0.13 o
   5   0   7      115.58      112.99      1.58 o
   6   0   7        3.17        3.79      0.15 o
   7   0   7       52.66       46.79      1.11 o
   8   0   7       11.91       11.73      0.25 o
   9   0   7        7.41        6.42      0.33 o
  10   0   7        3.55        4.16      0.25 o
  11   0   7        3.18        3.30      0.27 o
 -13   1   7        1.01        1.29      0.36 o
 -12   1   7        9.00        9.32      0.43 o
 -11   1   7        3.16        3.20      0.32 o
 -10   1   7       34.11       33.90      1.02 o
  -9   1   7        2.31        2.59      0.25 o
  -8   1   7       92.58       86.14      2.19 o
  -7   1   7        0.51        0.11      0.17 o
  -6   1   7       42.03       38.39      1.12 o
  -5   1   7      140.14      145.49      2.15 o
  -4   1   7       80.74       82.14      1.50 o
  -3   1   7      264.09      263.58      2.45 o
  -2   1   7      124.63      117.45      1.57 o
  -1   1   7     2660.23     2437.56     27.53 o
   0   1   7      540.29      590.46      3.44 o
   1   1   7      389.80      393.80      2.95 o
   2   1   7      259.74      276.04      2.66 o
   3   1   7      192.92      192.03      2.45 o
   4   1   7      190.08      189.10      2.68 o
   5   1   7       10.70        9.37      0.26 o
   6   1   7      129.68      122.36      2.56 o
   7   1   7       15.77       14.46      0.44 o
   8   1   7       14.85       16.18      0.55 o
   9   1   7       18.75       19.88      0.56 o
  10   1   7       18.45       19.77      0.52 o
  11   1   7        4.36        4.77      0.40 o
 -12   2   7        2.25        2.41      0.35 o
 -11   2   7        5.62        6.00      0.36 o
 -10   2   7        1.45        2.01      0.28 o
  -9   2   7       15.40       15.32      0.46 o
  -8   2   7       13.64       13.53      0.41 o
  -7   2   7       46.35       48.60      1.42 o
  -6   2   7       77.79       71.91      1.81 o
  -5   2   7      132.17      141.87      2.24 o
  -4   2   7       45.00       49.23      1.29 o
  -3   2   7      393.42      398.81      3.31 o
  -2   2   7      229.27      242.44      2.47 o
  -1   2   7        8.36        9.62      0.30 o
   0   2   7      276.34      319.00      2.84 o
   1   2   7      250.60      249.64      2.61 o
   2   2   7      294.56      309.32      3.09 o
   3   2   7      190.35      202.23      2.71 o
   4   2   7        8.83        7.33      0.23 o
   5   2   7      122.93      110.32      2.37 o
   6   2   7       16.79       15.10      0.51 o
   7   2   7       47.96       48.52      1.51 o
   8   2   7        3.68        3.95      0.30 o
   9   2   7       14.28       15.58      0.47 o
  10   2   7        2.75        3.31      0.35 o
 -12   3   7        2.63        3.27      0.39 o
 -11   3   7        7.36        7.34      0.39 o
 -10   3   7       13.99       14.99      0.46 o
  -9   3   7        0.07        0.41      0.25 o
  -8   3   7       89.36       85.02      2.46 o
  -7   3   7       27.97       23.58      0.70 o
  -6   3   7       21.63       16.90      0.49 o
  -5   3   7       89.88       95.55      2.12 o
  -4   3   7      117.17      117.62      2.18 o
  -3   3   7       52.25       53.62      1.45 o
  -2   3   7       45.80       46.13      1.28 o
  -1   3   7      255.25      260.58      2.93 o
   0   3   7       64.67       69.15      1.57 o
   1   3   7       20.66       24.32      0.65 o
   2   3   7       36.45       45.03      1.20 o
   3   3   7      133.69      155.45      2.63 o
   4   3   7       16.75       15.32      0.41 o
   5   3   7        4.33        3.62      0.25 o
   6   3   7       75.87       76.52      1.98 o
   7   3   7        9.90        9.63      0.35 o
   8   3   7        1.96        2.09      0.30 o
   9   3   7       20.18       21.27      0.57 o
  10   3   7        6.64        6.96      0.45 o
 -11   4   7        8.69        9.12      0.47 o
 -10   4   7        1.75        1.56      0.33 o
  -9   4   7        6.16        5.97      0.35 o
  -8   4   7        9.27        8.35      0.35 o
  -7   4   7       18.98       17.69      0.46 o
  -6   4   7       62.28       60.16      1.74 o
  -5   4   7       83.85       77.83      2.13 o
  -4   4   7       79.23       72.84      1.94 o
  -3   4   7       25.47       23.25      0.72 o
  -2   4   7      137.65      133.80      2.42 o
  -1   4   7       46.98       46.80      1.31 o
   0   4   7      133.44      136.67      2.47 o
   1   4   7       59.67       58.95      1.75 o
   2   4   7       30.10       30.96      0.92 o
   3   4   7       36.68       36.47      1.00 o
   4   4   7        0.82        1.09      0.23 o
   5   4   7       38.52       37.93      1.15 o
   6   4   7        5.87        5.45      0.33 o
   7   4   7       35.22       37.37      1.00 o
   8   4   7        1.98        1.32      0.33 o
   9   4   7        7.37        7.80      0.43 o
 -10   5   7        1.06        0.82      0.36 o
  -9   5   7        1.99        1.09      0.36 o
  -8   5   7       22.58       21.81      0.69 o
  -7   5   7       12.09       11.54      0.41 o
  -6   5   7       21.45       19.79      0.55 o
  -5   5   7       18.63       17.62      0.60 o
  -4   5   7        2.18        1.65      0.26 o
  -3   5   7       47.46       48.13      1.42 o
  -2   5   7       16.98       19.11      0.49 o
  -1   5   7       53.69       53.39      1.64 o
   0   5   7        6.57        6.57      0.30 o
   1   5   7       13.87       14.68      0.40 o
   2   5   7       60.21       60.71      1.77 o
   3   5   7       18.77       20.63      0.62 o
   4   5   7       31.16       32.61      0.97 o
   5   5   7       10.13       10.24      0.38 o
   6   5   7        9.03        8.42      0.40 o
   7   5   7        2.99        2.86      0.35 o
   8   5   7        0.96        1.14      0.38 o
  -8   6   7        1.48        1.06      0.38 o
  -7   6   7        3.08        2.34      0.38 o
  -6   6   7       28.01       26.46      0.88 o
  -5   6   7       28.09       27.99      0.86 o
  -4   6   7        3.75        2.98      0.32 o
  -3   6   7        2.46        1.77      0.30 o
  -2   6   7        3.84        3.77      0.31 o
  -1   6   7        0.62        0.90      0.29 o
   0   6   7       27.70       27.41      0.91 o
   1   6   7        5.20        6.39      0.35 o
   2   6   7       35.93       37.35      1.05 o
   3   6   7        4.15        4.87      0.35 o
   4   6   7        0.53       -0.34      0.34 o
   5   6   7       23.27       20.92      0.62 o
   6   6   7        4.32        3.74      0.40 o
  -6   7   7        0.32       -0.20      0.40 o
  -5   7   7        2.65        2.21      0.39 o
  -4   7   7        0.10        0.39      1.12 o
  -3   7   7        6.44        6.37      0.41 o
  -2   7   7        0.19       -0.20      0.35 o
  -1   7   7       13.25       11.89      0.45 o
   0   7   7        0.34        0.60      0.36 o
   1   7   7        0.97        1.26      0.36 o
   2   7   7       30.20       24.57      0.96 o
   3   7   7        7.50        9.35      0.46 o
   4   7   7        0.84        0.19      0.41 o
  -6  -7   8        6.23        6.63      0.47 o
  -5  -7   8       21.18       20.72      0.60 o
  -4  -7   8        3.60        0.32      1.41 o
  -3  -7   8       10.85       10.98      0.48 o
  -2  -7   8        1.27        1.64      0.37 o
  -1  -7   8        4.90        5.83      0.40 o
   0  -7   8        3.69        3.40      0.40 o
   1  -7   8        8.54        8.75      0.45 o
   2  -7   8       14.66       14.72      0.57 o
   3  -7   8        1.98        1.96      0.42 o
   4  -7   8        4.07        4.32      0.43 o
  -8  -6   8        3.27        3.07      0.42 o
  -7  -6   8       21.21       19.51      0.55 o
  -6  -6   8       18.45       16.88      0.51 o
  -5  -6   8       27.18       29.81      0.93 o
  -4  -6   8       12.33       12.34      0.42 o
  -3  -6   8        3.41        3.11      0.32 o
  -2  -6   8       28.67       29.85      0.84 o
  -1  -6   8        8.89        8.11      0.37 o
   0  -6   8        9.62       11.15      0.40 o
   1  -6   8       10.68        9.22      0.40 o
   2  -6   8       12.31       11.50      0.44 o
   3  -6   8        3.52        3.60      0.37 o
   4  -6   8        0.09       -0.30      1.16 o
   5  -6   8        8.58        9.67      0.44 o
   6  -6   8        1.04       -1.24      1.24 o
 -10  -5   8        3.60        4.24      0.41 o
  -9  -5   8        2.89        2.73      0.38 o
  -8  -5   8        1.12        0.84      0.33 o
  -7  -5   8        0.64        0.07      1.09 o
  -6  -5   8        9.20        8.68      0.36 o
  -5  -5   8       16.80       15.58      0.43 o
  -4  -5   8        2.79        2.66      0.27 o
  -3  -5   8       49.90       51.25      1.64 o
  -2  -5   8        0.12       -0.84      0.84 o
  -1  -5   8       29.05       29.45      0.88 o
   0  -5   8       13.29       12.56      0.39 o
   1  -5   8        7.31        8.46      0.33 o
   2  -5   8       43.65       43.57      1.22 o
   3  -5   8       10.30        9.45      0.36 o
   4  -5   8       49.24       47.57      1.50 o
   5  -5   8        8.51        6.81      0.38 o
   6  -5   8       10.77       10.62      0.44 o
   7  -5   8        9.15        9.67      0.44 o
   8  -5   8        1.36        1.31      0.40 o
 -11  -4   8        8.05        8.21      0.46 o
 -10  -4   8        1.13        1.30      0.34 o
  -9  -4   8        9.43        8.97      0.39 o
  -8  -4   8        9.21        9.20      0.37 o
  -7  -4   8        4.08        3.62      0.29 o
  -6  -4   8       39.19       37.22      1.09 o
  -5  -4   8       43.09       43.51      1.34 o
  -4  -4   8       49.67       49.32      1.48 o
  -3  -4   8        9.25       10.03      0.32 o
  -2  -4   8       28.60       35.10      1.09 o
  -1  -4   8       30.97       34.34      0.94 o
   0  -4   8       81.12       88.20      2.11 o
   1  -4   8       25.55       25.48      0.74 o
   2  -4   8       43.02       40.97      1.17 o
   3  -4   8        6.31        5.82      0.27 o
   4  -4   8        6.89        6.05      0.30 o
   5  -4   8       39.28       38.70      1.17 o
   6  -4   8        6.94        6.46      0.35 o
   7  -4   8       13.85       13.86      0.49 o
   8  -4   8        5.60        4.99      0.38 o
   9  -4   8        2.01        2.42      0.36 o
 -12  -3   8        3.22        3.63      0.40 o
 -11  -3   8        4.73        4.55      0.39 o
 -10  -3   8        4.53        4.13      0.34 o
  -9  -3   8        8.54        7.16      0.35 o
  -8  -3   8       87.14       85.98      2.47 o
  -7  -3   8        5.42        3.94      0.26 o
  -6  -3   8       12.39       11.40      0.34 o
  -5  -3   8      318.26      311.31      3.81 o
  -4  -3   8       13.16       11.38      0.32 o
  -3  -3   8      116.30      119.09      2.16 o
  -2  -3   8       64.94       61.01      1.54 o
  -1  -3   8       59.36       60.67      1.56 o
   0  -3   8       23.46       24.30      0.75 o
   1  -3   8       71.58       70.92      1.72 o
   2  -3   8      410.93      381.86      4.02 o
   3  -3   8       41.61       44.26      1.39 o
   4  -3   8       37.21       30.72      0.95 o
   5  -3   8       25.37       23.90      0.77 o
   6  -3   8       47.90       42.79      1.24 o
   7  -3   8        4.37        4.17      0.31 o
   8  -3   8        5.18        5.28      0.36 o
   9  -3   8       18.71       17.53      0.53 o
  10  -3   8        3.55        4.61      0.41 o
 -12  -2   8        0.82        1.05      0.33 o
 -11  -2   8        9.36        8.26      0.40 o
 -10  -2   8       10.40       10.12      0.37 o
  -9  -2   8       32.00       31.33      0.89 o
  -8  -2   8       21.19       17.70      0.53 o
  -7  -2   8       53.22       51.93      1.48 o
  -6  -2   8      158.83      143.14      2.54 o
  -5  -2   8       91.34       91.58      1.94 o
  -4  -2   8       22.37       20.67      0.57 o
  -3  -2   8       42.33       45.12      1.23 o
  -2  -2   8      352.39      377.39      3.28 o
  -1  -2   8       39.80       38.92      1.11 o
   0  -2   8      580.97      564.99      4.02 o
   1  -2   8      249.74      250.72      2.81 o
   2  -2   8      433.09      426.19      3.84 o
   3  -2   8       67.12       69.97      1.74 o
   4  -2   8      109.05       87.10      2.07 o
   5  -2   8      179.84      183.26      3.10 o
   6  -2   8       47.96       45.26      1.37 o
   7  -2   8       17.39       18.04      0.62 o
   8  -2   8       26.90       26.24      0.76 o
   9  -2   8        2.70        2.42      0.33 o
  10  -2   8        3.62        3.58      0.36 o
 -12  -1   8        8.27        9.96      0.45 o
 -11  -1   8       11.90       11.62      0.42 o
 -10  -1   8       13.98       13.98      0.41 o
  -9  -1   8        3.08        3.99      0.27 o
  -8  -1   8       76.50       73.20      2.10 o
  -7  -1   8        8.50        8.79      0.28 o
  -6  -1   8       64.01       57.55      1.57 o
  -5  -1   8       85.19       79.28      1.68 o
  -4  -1   8      285.03      267.01      2.78 o
  -3  -1   8      114.38      120.81      1.76 o
  -2  -1   8       34.01       34.68      0.94 o
  -1  -1   8      416.25      402.79      3.01 o
   0  -1   8      153.45      157.17      1.92 o
   1  -1   8       29.79       28.61      0.81 o
   2  -1   8      332.20      274.70      2.85 o
   3  -1   8       96.46       91.13      1.81 o
   4  -1   8      260.19      236.34      3.16 o
   5  -1   8       16.81       13.54      0.39 o
   6  -1   8       17.18       14.50      0.44 o
   7  -1   8        7.36        7.20      0.31 o
   8  -1   8        0.14       -0.07      0.25 o
   9  -1   8       15.90       17.16      0.47 o
  10  -1   8        3.34        3.33      0.35 o
 -13   0   8        1.69        1.97      0.85 o
 -12   0   8        0.20        0.49      0.29 o
 -11   0   8        4.90        6.63      0.31 o
 -10   0   8        6.37        7.35      0.24 o
  -9   0   8       23.35       25.50      1.23 o
  -8   0   8       11.38       13.26      0.59 o
  -7   0   8       19.11       20.50      0.47 o
  -6   0   8       66.08       61.24      2.20 o
  -5   0   8        1.24        2.09      0.18 o
  -4   0   8      551.85      526.74      2.66 o
  -3   0   8      358.97      364.61      2.06 o
  -2   0   8      797.59      787.49     13.03 o
  -1   0   8     1520.76     1277.61     14.16 o
   0   0   8        2.88        2.32      0.25 o
   1   0   8      915.32      915.82     27.50 o
   2   0   8       58.95       58.89      4.66 o
   3   0   8       29.11       32.11      2.36 o
   4   0   8       36.93       37.01      0.81 o
   5   0   8       19.41       16.66      0.77 o
   6   0   8       58.78       56.55      1.13 o
   7   0   8      106.56      104.96      3.24 o
   8   0   8       18.72       17.77      1.18 o
   9   0   8        9.68       10.16      0.40 o
  10   0   8       16.60       16.52      0.44 o
  11   0   8        1.30        1.27      0.27 o
 -12   1   8        8.30        9.51      0.42 o
 -11   1   8       11.98       11.71      0.42 o
 -10   1   8       13.93       14.85      0.41 o
  -9   1   8        2.82        2.90      0.27 o
  -8   1   8       79.77       71.60      2.07 o
  -7   1   8        7.79        7.96      0.27 o
  -6   1   8       65.15       63.52      1.64 o
  -5   1   8       88.56       88.99      1.74 o
  -4   1   8      285.39      283.00      2.83 o
  -3   1   8      113.91      123.37      1.77 o
  -2   1   8       33.16       34.11      0.94 o
  -1   1   8      415.80      419.98      3.05 o
   0   1   8      145.84      156.12      1.93 o
   1   1   8       29.89       31.66      0.83 o
   2   1   8      334.42      303.37      2.94 o
   3   1   8       97.78       95.69      1.85 o
   4   1   8      256.93      246.72      3.18 o
   5   1   8       16.61       14.38      0.39 o
   6   1   8       16.97       14.95      0.47 o
   7   1   8        6.57        7.18      0.31 o
   8   1   8        0.07       -0.05      0.25 o
   9   1   8       15.94       18.80      0.48 o
  10   1   8        3.41        3.49      0.36 o
 -12   2   8        0.77        0.43      0.33 o
 -11   2   8        9.36        7.96      0.40 o
 -10   2   8       10.52        9.79      0.37 o
  -9   2   8       32.05       31.50      0.88 o
  -8   2   8       21.94       18.19      0.53 o
  -7   2   8       50.80       50.58      1.47 o
  -6   2   8      162.41      147.01      2.59 o
  -5   2   8       89.73       92.01      1.90 o
  -4   2   8       21.03       19.87      0.56 o
  -3   2   8       42.57       47.07      1.22 o
  -2   2   8      347.02      379.19      3.23 o
  -1   2   8       40.10       39.05      1.12 o
   0   2   8      584.24      601.16      4.08 o
   1   2   8      251.71      274.24      2.87 o
   2   2   8      433.73      460.30      3.90 o
   3   2   8       71.56       79.13      1.79 o
   4   2   8      109.31       91.64      2.10 o
   5   2   8      183.05      191.17      3.19 o
   6   2   8       48.91       47.46      1.43 o
   7   2   8       17.58       16.18      0.64 o
   8   2   8       27.39       26.67      0.78 o
   9   2   8        2.68        2.74      0.33 o
  10   2   8        3.62        3.90      0.37 o
 -12   3   8        3.42        4.30      0.40 o
 -11   3   8        4.78        5.70      0.39 o
 -10   3   8        4.67        4.52      0.34 o
  -9   3   8        8.41        7.58      0.34 o
  -8   3   8       86.84       86.14      2.42 o
  -7   3   8        5.26        4.11      0.25 o
  -6   3   8       13.18       12.11      0.34 o
  -5   3   8      313.54      311.27      3.70 o
  -4   3   8       12.89       11.15      0.32 o
  -3   3   8      114.28      119.46      2.14 o
  -2   3   8       64.41       60.62      1.56 o
  -1   3   8       58.36       59.39      1.50 o
   0   3   8       21.05       21.24      0.70 o
   1   3   8       71.30       68.01      1.68 o
   2   3   8      406.74      386.70      3.96 o
   3   3   8       41.63       46.34      1.37 o
   4   3   8       36.88       33.86      0.95 o
   5   3   8       24.69       23.25      0.76 o
   6   3   8       46.91       44.84      1.29 o
   7   3   8        3.95        4.09      0.31 o
   8   3   8        4.88        5.60      0.37 o
   9   3   8       18.69       20.63      0.54 o
  10   3   8        3.57        4.82      0.41 o
 -11   4   8        7.83        8.04      0.46 o
 -10   4   8        1.15        1.76      0.34 o
  -9   4   8        9.25        8.67      0.40 o
  -8   4   8        9.02        8.63      0.36 o
  -7   4   8        4.08        3.53      0.29 o
  -6   4   8       39.13       39.88      1.10 o
  -5   4   8       43.08       45.91      1.32 o
  -4   4   8       53.49       51.60      1.50 o
  -3   4   8        9.01        9.68      0.32 o
  -2   4   8       27.59       32.07      1.04 o
  -1   4   8       32.29       33.50      0.90 o
   0   4   8       78.80       82.22      2.01 o
   1   4   8       26.80       27.64      0.72 o
   2   4   8       42.63       42.39      1.14 o
   3   4   8        5.14        4.52      0.25 o
   4   4   8        6.84        6.15      0.30 o
   5   4   8       37.84       39.81      1.14 o
   6   4   8        7.44        7.55      0.34 o
   7   4   8       14.75       14.54      0.51 o
   8   4   8        5.30        5.15      0.36 o
   9   4   8        2.00        1.58      0.39 o
 -10   5   8        3.72        3.99      0.42 o
  -9   5   8        2.74        2.56      0.37 o
  -8   5   8        0.89        0.31      0.34 o
  -7   5   8        0.83        0.96      0.31 o
  -6   5   8        9.73        9.47      0.37 o
  -5   5   8       15.73       14.20      0.40 o
  -4   5   8        2.68        1.80      0.28 o
  -3   5   8       50.57       49.77      1.63 o
  -2   5   8        0.17        0.20      0.24 o
  -1   5   8       30.19       29.72      0.88 o
   0   5   8       13.32       12.40      0.38 o
   1   5   8        8.00        9.31      0.33 o
   2   5   8       43.01       43.26      1.21 o
   3   5   8       10.05        9.12      0.35 o
   4   5   8       50.98       49.52      1.50 o
   5   5   8        8.27        7.53      0.38 o
   6   5   8       10.33       10.95      0.44 o
   7   5   8        9.25        8.77      0.44 o
   8   5   8        1.25        1.62      0.38 o
  -8   6   8        3.37        3.23      0.42 o
  -7   6   8       21.29       19.59      0.55 o
  -6   6   8       18.97       18.74      0.50 o
  -5   6   8       27.27       28.78      0.92 o
  -4   6   8       12.69       12.43      0.42 o
  -3   6   8        3.34        2.33      0.31 o
  -2   6   8       28.39       26.86      0.81 o
  -1   6   8        8.82        7.71      0.35 o
   0   6   8        9.85       10.14      0.39 o
   1   6   8       10.97        9.36      0.39 o
   2   6   8       12.69       12.47      0.43 o
   3   6   8        3.51        3.17      0.37 o
   4   6   8        0.09       -1.05      1.09 o
   5   6   8        8.70        9.71      0.45 o
   6   6   8        1.16       -1.29      1.29 o
  -6   7   8        6.04        5.06      0.46 o
  -5   7   8       21.00       19.54      0.59 o
  -4   7   8        3.52        0.16      1.25 o
  -3   7   8       10.56       10.11      0.46 o
  -2   7   8        1.32        0.41      0.37 o
  -1   7   8        4.64        4.78      0.40 o
   0   7   8        3.48        3.30      0.38 o
   1   7   8        8.17        7.48      0.45 o
   2   7   8       14.70       13.93      0.55 o
   3   7   8        1.98        2.28      0.42 o
   4   7   8        3.86        3.66      0.44 o
  -5  -7   9       18.59       18.64      0.62 o
  -4  -7   9        3.37        4.35      0.41 o
  -3  -7   9       19.63       21.00      0.71 o
  -2  -7   9        0.50        0.16      1.14 o
  -1  -7   9        0.67       -1.01      1.29 o
   0  -7   9       11.28        9.77      0.48 o
   1  -7   9        3.65        4.11      0.41 o
   2  -7   9        6.19        5.58      0.45 o
   3  -7   9        0.02       -0.77      1.39 o
  -8  -6   9        4.65        4.73      0.44 o
  -7  -6   9        1.35        0.31      1.16 o
  -6  -6   9        0.32       -1.16      1.16 o
  -5  -6   9        6.33        6.09      0.40 o
  -4  -6   9        2.49        2.31      0.34 o
  -3  -6   9       17.75       16.54      0.53 o
  -2  -6   9       19.44       19.69      0.55 o
  -1  -6   9       11.79       11.96      0.40 o
   0  -6   9        0.15       -0.19      0.30 o
   1  -6   9        7.24        6.71      0.38 o
   2  -6   9       20.70       19.36      0.57 o
   3  -6   9        7.87        7.82      0.42 o
   4  -6   9        6.31        4.63      0.40 o
   5  -6   9        0.08       -1.22      1.22 o
   6  -6   9        3.04        2.00      0.41 o
 -10  -5   9       15.55       17.06      0.56 o
  -9  -5   9       14.59       14.79      0.51 o
  -8  -5   9        7.70        7.86      0.41 o
  -7  -5   9       35.09       36.16      1.09 o
  -6  -5   9       19.82       19.35      0.65 o
  -5  -5   9       55.19       57.04      1.71 o
  -4  -5   9       11.82       11.62      0.37 o
  -3  -5   9       29.40       33.12      1.05 o
  -2  -5   9        7.79        7.04      0.32 o
  -1  -5   9       23.40       25.44      0.70 o
   0  -5   9       76.21       72.82      2.01 o
   1  -5   9       20.69       25.38      0.81 o
   2  -5   9       83.66       81.18      2.19 o
   3  -5   9        6.26        7.11      0.36 o
   4  -5   9       22.88       23.23      0.74 o
   5  -5   9        9.35        8.52      0.40 o
   6  -5   9        7.70        8.13      0.43 o
   7  -5   9        8.68        8.26      0.43 o
 -11  -4   9        5.09        4.97      0.46 o
 -10  -4   9        0.05       -1.18      1.18 o
  -9  -4   9        9.88       10.12      0.42 o
  -8  -4   9       12.34       11.83      0.42 o
  -7  -4   9        7.24        6.75      0.33 o
  -6  -4   9       29.28       30.42      0.94 o
  -5  -4   9        5.30        5.31      0.27 o
  -4  -4   9       17.80       19.60      0.64 o
  -3  -4   9       10.59       10.43      0.33 o
  -2  -4   9       48.98       52.70      1.50 o
  -1  -4   9      131.75      136.72      2.64 o
   0  -4   9       68.84       73.04      2.02 o
   1  -4   9       73.04       71.70      2.05 o
   2  -4   9       15.76       15.99      0.48 o
   3  -4   9       17.73       17.57      0.57 o
   4  -4   9       49.71       47.11      1.49 o
   5  -4   9       48.08       46.95      1.34 o
   6  -4   9        2.49        1.71      0.32 o
   7  -4   9        4.01        2.85      0.36 o
   8  -4   9        9.42        8.69      0.45 o
 -12  -3   9        0.90        1.38      0.38 o
 -11  -3   9        5.76        6.63      0.42 o
 -10  -3   9        2.50        2.63      0.33 o
  -9  -3   9        5.94        7.16      0.33 o
  -8  -3   9       23.74       23.14      0.76 o
  -7  -3   9        7.33        6.42      0.29 o
  -6  -3   9       15.98       15.18      0.43 o
  -5  -3   9       89.04       82.47      2.03 o
  -4  -3   9       11.10       12.07      0.40 o
  -3  -3   9      113.86      113.35      2.18 o
  -2  -3   9      177.21      170.02      2.60 o
  -1  -3   9       43.79       41.49      1.17 o
   0  -3   9      172.25      183.35      2.73 o
   1  -3   9       62.35       60.98      1.72 o
   2  -3   9      117.88      125.25      2.43 o
   3  -3   9        1.18        0.91      0.20 o
   4  -3   9       19.46       19.62      0.54 o
   5  -3   9        2.30        1.65      0.25 o
   6  -3   9        7.37        6.38      0.32 o
   7  -3   9       27.05       24.25      0.70 o
   8  -3   9        1.25        0.00      1.14 o
   9  -3   9       10.56       10.23      0.46 o
 -12  -2   9        0.62        0.74      0.33 o
 -11  -2   9       12.44       14.23      0.45 o
 -10  -2   9       19.00       20.40      0.60 o
  -9  -2   9       26.90       28.21      0.89 o
  -8  -2   9       24.40       23.80      0.72 o
  -7  -2   9       18.28       18.59      0.52 o
  -6  -2   9      412.25      400.70      4.27 o
  -5  -2   9        6.05        5.36      0.21 o
  -4  -2   9       82.87       76.22      1.70 o
  -3  -2   9      367.32      372.21      3.51 o
  -2  -2   9      134.02      136.33      2.08 o
  -1  -2   9      254.08      236.86      2.70 o
   0  -2   9       27.31       28.79      0.81 o
   1  -2   9      441.64      428.07      3.82 o
   2  -2   9      226.51      216.69      2.87 o
   3  -2   9       30.68       27.30      0.77 o
   4  -2   9      191.08      175.28      2.94 o
   5  -2   9      259.13      234.79      3.60 o
   6  -2   9       30.31       30.91      0.91 o
   7  -2   9       16.93       15.71      0.40 o
   8  -2   9       20.94       19.16      0.56 o
   9  -2   9        0.38        0.08      1.07 o
  10  -2   9        3.66        4.35      0.39 o
 -12  -1   9        2.59        2.40      0.35 o
 -11  -1   9        2.44        2.41      0.32 o
 -10  -1   9       19.68       18.22      0.56 o
  -9  -1   9       33.12       33.35      1.00 o
  -8  -1   9       22.61       20.42      0.61 o
  -7  -1   9       17.74       15.14      0.47 o
  -6  -1   9       18.36       16.01      0.49 o
  -5  -1   9       49.79       48.95      1.38 o
  -4  -1   9      208.01      195.67      2.50 o
  -3  -1   9      210.24      193.68      2.33 o
  -2  -1   9      268.99      259.05      2.61 o
  -1  -1   9       16.40       11.79      0.35 o
   0  -1   9       64.09       68.81      1.37 o
   1  -1   9      387.92      390.45      3.35 o
   2  -1   9      163.44      147.95      2.23 o
   3  -1   9       76.61       71.14      1.70 o
   4  -1   9       44.83       44.27      1.28 o
   5  -1   9       21.45       18.97      0.58 o
   6  -1   9       14.85       13.31      0.45 o
   7  -1   9       65.88       60.52      1.90 o
   8  -1   9        2.51        1.63      0.30 o
   9  -1   9       25.36       26.24      0.90 o
  10  -1   9        0.43       -0.73      1.14 o
 -13   0   9        3.80        3.66      0.29 o
 -12   0   9        0.93        1.17      0.22 o
 -11   0   9       16.77       15.11      0.35 o
 -10   0   9        0.00       -0.64      0.64 o
  -9   0   9        4.98        4.55      0.20 o
  -8   0   9       29.39       26.70      0.50 o
  -7   0   9       13.24       14.79      0.34 o
  -6   0   9      137.80      121.38      1.58 o
  -5   0   9      116.85      112.75      4.46 o
  -4   0   9       86.74       74.32      1.06 o
  -3   0   9        0.64        0.14      0.08 o
  -2   0   9      348.73      338.91      4.86 o
  -1   0   9       84.27       59.44      2.00 o
   0   0   9      126.62      137.63      7.19 o
   1   0   9      166.93      155.60      8.52 o
   2   0   9        1.95        2.09      0.09 o
   3   0   9       98.80       92.74      3.74 o
   4   0   9       22.32       19.61      1.25 o
   5   0   9       68.08       62.83      3.21 o
   6   0   9        5.03        4.68      0.28 o
   7   0   9       40.54       35.70      1.95 o
   8   0   9        0.14       -0.19      0.65 o
   9   0   9        2.28        2.35      1.22 o
  10   0   9        7.92        9.74      0.77 o
 -12   1   9        2.47        2.62      0.34 o
 -11   1   9        2.36        1.96      0.33 o
 -10   1   9       18.78       18.20      0.53 o
  -9   1   9       32.79       31.84      1.00 o
  -8   1   9       22.77       20.96      0.61 o
  -7   1   9       17.54       16.66      0.48 o
  -6   1   9       18.39       15.07      0.48 o
  -5   1   9       52.25       52.44      1.43 o
  -4   1   9      210.49      213.21      2.57 o
  -3   1   9      218.49      213.11      2.43 o
  -2   1   9      278.46      282.05      2.69 o
  -1   1   9       17.87       13.92      0.37 o
   0   1   9       65.82       69.48      1.41 o
   1   1   9      385.64      413.36      3.42 o
   2   1   9      166.62      162.13      2.33 o
   3   1   9       78.71       82.85      1.80 o
   4   1   9       44.84       47.97      1.34 o
   5   1   9       21.70       20.05      0.60 o
   6   1   9       13.64       13.21      0.46 o
   7   1   9       66.78       68.61      2.01 o
   8   1   9        2.47        2.09      0.30 o
   9   1   9       25.41       26.90      0.94 o
  10   1   9        0.43       -1.05      1.05 o
 -12   2   9        0.65        1.08      0.34 o
 -11   2   9       12.60       13.83      0.47 o
 -10   2   9       19.42       19.78      0.60 o
  -9   2   9       27.73       27.22      0.91 o
  -8   2   9       23.97       24.49      0.71 o
  -7   2   9       17.88       19.34      0.53 o
  -6   2   9      414.82      408.61      4.26 o
  -5   2   9        5.84        5.34      0.21 o
  -4   2   9       81.38       73.77      1.70 o
  -3   2   9      365.46      386.19      3.52 o
  -2   2   9      129.75      137.14      2.06 o
  -1   2   9      255.92      252.19      2.75 o
   0   2   9       28.44       31.38      0.82 o
   1   2   9      446.48      453.27      3.90 o
   2   2   9      225.56      230.84      2.91 o
   3   2   9       27.97       22.89      0.75 o
   4   2   9      191.07      194.18      3.11 o
   5   2   9      261.55      251.29      3.77 o
   6   2   9       29.79       31.07      0.91 o
   7   2   9       17.21       16.17      0.42 o
   8   2   9       21.02       21.64      0.60 o
   9   2   9        0.38        0.64      0.31 o
  10   2   9        3.74        4.29      0.40 o
 -12   3   9        0.74        0.79      0.36 o
 -11   3   9        5.54        6.03      0.41 o
 -10   3   9        2.13        2.30      0.32 o
  -9   3   9        5.54        6.37      0.33 o
  -8   3   9       23.48       23.46      0.74 o
  -7   3   9        6.41        6.31      0.28 o
  -6   3   9       16.02       15.67      0.42 o
  -5   3   9       85.17       76.31      1.97 o
  -4   3   9       10.81       10.58      0.40 o
  -3   3   9      113.42      113.63      2.14 o
  -2   3   9      171.79      166.43      2.52 o
  -1   3   9       44.94       44.23      1.22 o
   0   3   9      164.17      178.16      2.63 o
   1   3   9       62.14       62.19      1.71 o
   2   3   9      116.33      128.53      2.47 o
   3   3   9        1.42        1.29      0.20 o
   4   3   9       18.69       20.93      0.55 o
   5   3   9        1.83        1.79      0.24 o
   6   3   9        6.83        5.51      0.32 o
   7   3   9       27.13       25.86      0.71 o
   8   3   9        1.23        0.44      1.03 o
   9   3   9       10.55        9.86      0.46 o
 -11   4   9        5.48        5.69      0.45 o
 -10   4   9        0.09        0.15      1.09 o
  -9   4   9       10.10       10.67      0.41 o
  -8   4   9       13.32       12.77      0.43 o
  -7   4   9        7.53        7.42      0.32 o
  -6   4   9       29.47       30.28      0.95 o
  -5   4   9        5.34        5.03      0.27 o
  -4   4   9       19.86       20.54      0.64 o
  -3   4   9       10.05        9.91      0.32 o
  -2   4   9       49.51       51.78      1.46 o
  -1   4   9      137.44      131.23      2.60 o
   0   4   9       70.42       73.29      2.02 o
   1   4   9       76.03       70.98      2.07 o
   2   4   9       15.98       17.33      0.48 o
   3   4   9       19.75       19.06      0.60 o
   4   4   9       49.48       49.74      1.52 o
   5   4   9       47.50       49.17      1.37 o
   6   4   9        2.81        2.44      0.33 o
   7   4   9        4.25        3.77      0.37 o
   8   4   9        8.86        9.20      0.44 o
 -10   5   9       15.44       15.86      0.55 o
  -9   5   9       14.67       13.93      0.50 o
  -8   5   9        7.41        7.77      0.41 o
  -7   5   9       34.88       34.32      1.09 o
  -6   5   9       19.64       18.73      0.63 o
  -5   5   9       54.57       54.05      1.62 o
  -4   5   9       12.23       11.43      0.37 o
  -3   5   9       29.87       27.28      1.07 o
  -2   5   9        7.22        6.02      0.30 o
  -1   5   9       22.89       22.86      0.67 o
   0   5   9       75.39       69.57      1.93 o
   1   5   9       20.55       23.85      0.79 o
   2   5   9       83.58       83.58      2.17 o
   3   5   9        6.57        7.24      0.36 o
   4   5   9       23.12       24.31      0.73 o
   5   5   9        9.47        8.96      0.40 o
   6   5   9        7.53        9.04      0.42 o
   7   5   9        8.82       10.20      0.44 o
  -8   6   9        4.44        4.43      0.43 o
  -7   6   9        1.39        1.56      0.37 o
  -6   6   9        0.29       -1.18      1.20 o
  -5   6   9        6.28        5.85      0.41 o
  -4   6   9        2.10        1.79      0.33 o
  -3   6   9       17.58       15.56      0.52 o
  -2   6   9       18.86       18.00      0.52 o
  -1   6   9       12.11       11.33      0.40 o
   0   6   9        0.17        0.57      0.29 o
   1   6   9        6.75        5.50      0.37 o
   2   6   9       20.55       18.01      0.56 o
   3   6   9        7.31        7.10      0.42 o
   4   6   9        6.21        5.06      0.40 o
   5   6   9        0.10       -0.41      1.30 o
   6   6   9        3.14        2.62      0.40 o
  -5   7   9       18.92       18.10      0.63 o
  -4   7   9        3.51        4.26      0.41 o
  -3   7   9       20.18       20.93      0.67 o
  -2   7   9        0.60       -0.47      1.30 o
  -1   7   9        0.77        0.16      1.21 o
   0   7   9       11.24       10.41      0.45 o
   1   7   9        3.64        3.28      0.41 o
   2   7   9        6.46        6.15      0.44 o
   3   7   9        0.02        0.51      1.20 o
  -5  -7  10        1.27        0.80      0.42 o
  -4  -7  10        2.52        3.07      0.43 o
  -3  -7  10        6.07        6.73      0.43 o
  -2  -7  10        2.72        2.70      0.39 o
  -1  -7  10        0.56       -1.24      1.24 o
   0  -7  10       10.95       11.30      0.48 o
   1  -7  10        0.39       -0.58      1.40 o
   2  -7  10        1.65        0.42      1.28 o
  -8  -6  10       10.13       10.48      0.51 o
  -7  -6  10        4.75        5.40      0.40 o
  -6  -6  10        6.70        6.69      0.40 o
  -5  -6  10        9.02        8.57      0.42 o
  -4  -6  10        1.21        1.22      0.33 o
  -3  -6  10       30.77       30.25      0.88 o
  -2  -6  10        0.30        1.05      0.31 o
  -1  -6  10       24.99       23.31      0.74 o
   0  -6  10        3.63        2.68      0.35 o
   1  -6  10       11.91       13.11      0.46 o
   2  -6  10       13.82       12.63      0.46 o
   3  -6  10        4.59        4.12      0.40 o
   4  -6  10       19.00       18.20      0.54 o
   5  -6  10        0.60        0.68      0.40 o
  -9  -5  10        7.55        7.57      0.45 o
  -8  -5  10       13.11       11.87      0.47 o
  -7  -5  10        6.01        6.32      0.37 o
  -6  -5  10       12.59       12.19      0.41 o
  -5  -5  10       37.88       39.61      1.19 o
  -4  -5  10       24.58       23.52      0.71 o
  -3  -5  10        6.36        7.17      0.32 o
  -2  -5  10        3.98        4.43      0.30 o
  -1  -5  10       17.46       16.86      0.47 o
   0  -5  10        2.25        1.75      0.29 o
   1  -5  10       13.49       13.51      0.39 o
   2  -5  10       23.15       26.26      0.79 o
   3  -5  10       19.16       17.86      0.60 o
   4  -5  10        7.53        7.48      0.39 o
   5  -5  10        0.18       -1.17      1.17 o
   6  -5  10        0.30        0.48      0.32 o
   7  -5  10        2.84        2.36      0.41 o
 -11  -4  10        2.68        2.74      0.40 o
 -10  -4  10       22.22       22.97      0.71 o
  -9  -4  10        2.96        3.08      0.35 o
  -8  -4  10       18.39       17.00      0.45 o
  -7  -4  10        3.40        3.19      0.28 o
  -6  -4  10       47.99       44.06      1.31 o
  -5  -4  10        3.10        2.94      0.26 o
  -4  -4  10        4.11        4.22      0.24 o
  -3  -4  10      166.31      166.07      3.07 o
  -2  -4  10       14.30       15.69      0.47 o
  -1  -4  10       66.59       67.85      1.96 o
   0  -4  10      112.10      107.94      2.45 o
   1  -4  10      206.73      203.32      3.43 o
   2  -4  10        1.05        1.25      0.25 o
   3  -4  10       11.44       12.13      0.39 o
   4  -4  10       64.98       62.78      1.98 o
   5  -4  10       12.21       12.45      0.44 o
   6  -4  10       27.62       26.06      0.83 o
   7  -4  10        0.23        0.39      0.32 o
   8  -4  10       16.24       16.47      0.59 o
 -11  -3  10       24.97       25.36      0.80 o
 -10  -3  10       13.80       13.60      0.47 o
  -9  -3  10        9.31        9.20      0.37 o
  -8  -3  10        8.94        9.32      0.35 o
  -7  -3  10        7.63        7.33      0.30 o
  -6  -3  10        5.44        5.92      0.25 o
  -5  -3  10       32.03       34.23      1.02 o
  -4  -3  10       95.98       89.24      2.11 o
  -3  -3  10      336.76      325.33      3.79 o
  -2  -3  10      152.14      151.99      2.54 o
  -1  -3  10       62.14       56.49      1.61 o
   0  -3  10      411.15      419.33      4.22 o
   1  -3  10       47.77       45.02      1.34 o
   2  -3  10      136.34      127.36      2.54 o
   3  -3  10      179.30      159.64      3.02 o
   4  -3  10       59.68       58.07      1.73 o
   5  -3  10       10.26        9.43      0.33 o
   6  -3  10       10.95        8.84      0.34 o
   7  -3  10       40.86       41.35      1.27 o
   8  -3  10        0.25        0.09      0.33 o
   9  -3  10        3.85        3.22      0.42 o
 -12  -2  10        2.23        3.08      0.37 o
 -11  -2  10        7.44        8.56      0.42 o
 -10  -2  10       12.96       14.32      0.43 o
  -9  -2  10        5.33        5.31      0.31 o
  -8  -2  10       31.77       29.97      0.84 o
  -7  -2  10        8.39        8.07      0.26 o
  -6  -2  10       85.93       76.94      2.01 o
  -5  -2  10       56.09       56.99      1.65 o
  -4  -2  10      116.71      106.09      2.08 o
  -3  -2  10       32.29       34.10      1.06 o
  -2  -2  10       58.21       48.56      1.34 o
  -1  -2  10       13.89       14.47      0.42 o
   0  -2  10       37.66       33.34      1.02 o
   1  -2  10       33.07       31.05      0.93 o
   2  -2  10       17.46       18.39      0.54 o
   3  -2  10       42.91       36.89      1.11 o
   4  -2  10       32.22       31.14      0.96 o
   5  -2  10       14.86       15.19      0.44 o
   6  -2  10        1.45        0.95      0.27 o
   7  -2  10        7.20        7.14      0.34 o
   8  -2  10        6.19        6.44      0.38 o
   9  -2  10        2.84        2.91      0.35 o
 -12  -1  10        2.58        2.92      0.35 o
 -11  -1  10       11.47       12.61      0.43 o
 -10  -1  10        9.70        9.60      0.36 o
  -9  -1  10       20.47       21.57      0.67 o
  -8  -1  10       32.52       31.48      0.94 o
  -7  -1  10       44.99       44.06      1.36 o
  -6  -1  10      204.67      198.58      2.95 o
  -5  -1  10      163.60      146.01      2.42 o
  -4  -1  10      612.49      544.53      4.30 o
  -3  -1  10      108.96      118.73      1.94 o
  -2  -1  10        6.94        6.54      0.21 o
  -1  -1  10      104.59      109.16      1.80 o
   0  -1  10      128.82      130.64      1.98 o
   1  -1  10      100.31       91.16      1.79 o
   2  -1  10      254.30      222.29      2.88 o
   3  -1  10       66.35       61.34      1.69 o
   4  -1  10       21.68       21.34      0.65 o
   5  -1  10       91.80       80.12      2.17 o
   6  -1  10       26.07       24.75      0.75 o
   7  -1  10       99.45       92.06      2.68 o
   8  -1  10        0.04        0.20      0.90 o
   9  -1  10       11.80       11.73      0.44 o
  10  -1  10        4.01        4.47      0.40 o
 -12   0  10        3.13        3.42      0.35 o
 -11   0  10        9.17        8.42      0.27 o
 -10   0  10        3.87        3.43      0.35 o
  -9   0  10        2.92        3.59      0.44 o
  -8   0  10      107.95      101.94      1.90 o
  -7   0  10       15.33       13.30      0.30 o
  -6   0  10      463.85      445.43      3.05 o
  -5   0  10      106.49      101.00      1.39 o
  -4   0  10       30.59       29.46      1.15 o
  -3   0  10       72.75       84.39      2.06 o
  -2   0  10      167.20      160.68      5.83 o
  -1   0  10      630.10      643.25     31.96 o
   0   0  10      510.53      498.88     26.25 o
   1   0  10      319.48      268.34      5.06 o
   2   0  10       17.05       17.12      0.73 o
   3   0  10      183.21      167.79      6.60 o
   4   0  10      220.23      201.21     12.30 o
   5   0  10       95.51       86.09      1.74 o
   6   0  10       12.86       12.46      0.72 o
   7   0  10        5.09        4.83      0.22 o
   8   0  10        3.54        3.14      0.22 o
   9   0  10        8.82        9.06      0.29 o
  10   0  10        4.31        4.65      0.28 o
 -12   1  10        2.31        2.66      0.35 o
 -11   1  10       11.88       14.02      0.44 o
 -10   1  10        9.31        9.77      0.36 o
  -9   1  10       19.98       19.69      0.68 o
  -8   1  10       32.44       30.89      0.93 o
  -7   1  10       41.59       42.01      1.33 o
  -6   1  10      203.79      206.53      2.99 o
  -5   1  10      156.89      149.02      2.44 o
  -4   1  10      608.38      585.90      4.45 o
  -3   1  10      107.66      121.61      1.94 o
  -2   1  10        6.62        6.10      0.20 o
  -1   1  10      104.31      116.09      1.84 o
   0   1  10      131.31      135.18      2.03 o
   1   1  10      101.56      104.14      1.88 o
   2   1  10      249.19      239.12      2.94 o
   3   1  10       69.39       71.17      1.76 o
   4   1  10       20.65       19.86      0.67 o
   5   1  10       89.68       86.07      2.26 o
   6   1  10       25.82       26.84      0.76 o
   7   1  10       99.26      101.41      2.84 o
   8   1  10        0.06        0.50      0.28 o
   9   1  10       11.58       12.56      0.45 o
  10   1  10        4.05        4.74      0.41 o
 -12   2  10        2.10        2.56      0.36 o
 -11   2  10        7.85        8.94      0.41 o
 -10   2  10       12.87       15.06      0.41 o
  -9   2  10        5.54        5.82      0.31 o
  -8   2  10       31.82       29.56      0.85 o
  -7   2  10        8.33        7.56      0.26 o
  -6   2  10       88.30       83.30      2.01 o
  -5   2  10       55.78       59.47      1.65 o
  -4   2  10      120.91      115.27      2.13 o
  -3   2  10       33.72       37.93      1.07 o
  -2   2  10       59.88       48.26      1.34 o
  -1   2  10       12.53       12.56      0.41 o
   0   2  10       37.56       35.59      1.02 o
   1   2  10       31.64       32.04      0.91 o
   2   2  10       15.87       18.17      0.53 o
   3   2  10       41.06       37.80      1.10 o
   4   2  10       32.14       32.92      0.99 o
   5   2  10       15.31       16.78      0.45 o
   6   2  10        0.94        0.59      0.25 o
   7   2  10        7.07        7.80      0.35 o
   8   2  10        5.90        5.75      0.38 o
   9   2  10        2.78        3.21      0.35 o
 -11   3  10       25.20       25.61      0.79 o
 -10   3  10       13.57       14.53      0.48 o
  -9   3  10       10.04       10.27      0.37 o
  -8   3  10        8.90        9.00      0.34 o
  -7   3  10        7.78        6.66      0.30 o
  -6   3  10        5.82        5.99      0.26 o
  -5   3  10       33.16       35.57      1.04 o
  -4   3  10       99.00       93.72      2.12 o
  -3   3  10      336.42      337.51      3.78 o
  -2   3  10      157.07      156.23      2.57 o
  -1   3  10       61.93       58.27      1.64 o
   0   3  10      414.31      427.34      4.25 o
   1   3  10       49.15       48.92      1.39 o
   2   3  10      141.11      138.55      2.63 o
   3   3  10      178.48      167.27      3.02 o
   4   3  10       60.32       62.45      1.81 o
   5   3  10       10.95       11.26      0.35 o
   6   3  10       10.92        9.54      0.35 o
   7   3  10       42.01       47.30      1.33 o
   8   3  10        0.30        0.00      0.33 o
   9   3  10        4.20        4.35      0.42 o
 -11   4  10        2.80        2.21      0.40 o
 -10   4  10       21.33       22.95      0.70 o
  -9   4  10        2.82        2.89      0.35 o
  -8   4  10       17.91       17.09      0.44 o
  -7   4  10        3.27        2.79      0.29 o
  -6   4  10       48.26       45.87      1.32 o
  -5   4  10        2.66        3.32      0.26 o
  -4   4  10        4.04        4.41      0.25 o
  -3   4  10      164.18      156.47      2.95 o
  -2   4  10       13.85       15.53      0.45 o
  -1   4  10       65.67       63.30      1.91 o
   0   4  10      111.18      106.13      2.42 o
   1   4  10      201.31      200.25      3.34 o
   2   4  10        0.92        1.15      0.25 o
   3   4  10       10.69       12.79      0.38 o
   4   4  10       65.35       64.27      1.93 o
   5   4  10       12.37       13.60      0.44 o
   6   4  10       27.18       26.96      0.86 o
   7   4  10        0.22       -0.18      0.33 o
   8   4  10       15.62       18.56      0.61 o
  -9   5  10        8.15        8.64      0.43 o
  -8   5  10       13.19       12.95      0.48 o
  -7   5  10        6.21        5.22      0.38 o
  -6   5  10       12.97       13.26      0.40 o
  -5   5  10       37.87       36.95      1.14 o
  -4   5  10       25.49       22.19      0.72 o
  -3   5  10        6.01        6.65      0.32 o
  -2   5  10        3.39        3.39      0.29 o
  -1   5  10       17.36       17.64      0.47 o
   0   5  10        1.65        1.95      0.27 o
   1   5  10       14.07       13.15      0.39 o
   2   5  10       24.67       26.05      0.80 o
   3   5  10       18.03       18.00      0.59 o
   4   5  10        7.27        7.14      0.38 o
   5   5  10        0.23        0.31      0.31 o
   6   5  10        0.29        0.64      0.34 o
   7   5  10        3.02        3.16      0.41 o
  -8   6  10       10.13       11.26      0.49 o
  -7   6  10        4.83        4.83      0.41 o
  -6   6  10        6.65        6.45      0.41 o
  -5   6  10        8.99        8.49      0.42 o
  -4   6  10        1.03        1.21      0.32 o
  -3   6  10       30.65       28.70      0.83 o
  -2   6  10        0.28        0.52      0.31 o
  -1   6  10       25.70       24.01      0.73 o
   0   6  10        3.54        3.38      0.34 o
   1   6  10       11.67       11.13      0.43 o
   2   6  10       14.07       11.30      0.45 o
   3   6  10        4.43        4.24      0.39 o
   4   6  10       19.35       18.62      0.53 o
   5   6  10        0.64        1.27      0.38 o
  -5   7  10        1.17        0.58      0.43 o
  -4   7  10        2.27        1.65      0.42 o
  -3   7  10        6.33        5.76      0.43 o
  -2   7  10        2.40        2.55      0.37 o
  -1   7  10        0.57        0.61      0.35 o
   0   7  10       11.18       10.51      0.47 o
   1   7  10        0.37        1.38      0.36 o
   2   7  10        1.74        1.86      0.42 o
  -4  -7  11        5.24        4.82      0.46 o
  -3  -7  11        0.27        0.50      0.37 o
  -2  -7  11        3.56        3.60      0.40 o
  -1  -7  11        3.47        2.46      0.40 o
   0  -7  11        1.76        2.02      0.41 o
   1  -7  11        0.75        0.18      0.40 o
   2  -7  11        0.09       -0.11      0.40 o
  -8  -6  11        4.08        5.01      0.43 o
  -7  -6  11        2.08        1.60      0.39 o
  -6  -6  11        2.16        2.59      0.36 o
  -5  -6  11        0.59        0.99      0.32 o
  -4  -6  11        2.51        2.37      0.35 o
  -3  -6  11        6.50        6.47      0.39 o
  -2  -6  11        4.19        4.28      0.36 o
  -1  -6  11       11.92       12.48      0.43 o
   0  -6  11        2.69        2.34      0.35 o
   1  -6  11       14.09       16.00      0.49 o
   2  -6  11        1.57        1.36      0.37 o
   3  -6  11        0.33       -0.16      1.18 o
   4  -6  11       13.64       12.92      0.52 o
   5  -6  11        2.33        2.81      0.42 o
  -9  -5  11        0.65        0.80      0.36 o
  -8  -5  11        9.11        8.60      0.43 o
  -7  -5  11       10.12       11.30      0.41 o
  -6  -5  11        4.04        3.90      0.34 o
  -5  -5  11        7.61        7.59      0.36 o
  -4  -5  11        9.04        9.03      0.37 o
  -3  -5  11        4.38        4.77      0.32 o
  -2  -5  11       18.63       17.41      0.56 o
  -1  -5  11       26.54       26.39      0.83 o
   0  -5  11       25.34       24.66      0.76 o
   1  -5  11       45.80       40.81      1.21 o
   2  -5  11        1.20        1.48      0.31 o
   3  -5  11       27.82       26.17      0.71 o
   4  -5  11        8.14        7.35      0.39 o
   5  -5  11        0.22        0.13      0.32 o
   6  -5  11        7.02        5.07      0.42 o
 -11  -4  11        0.57       -1.31      1.31 o
 -10  -4  11       17.36       17.72      0.55 o
  -9  -4  11       16.25       16.40      0.54 o
  -8  -4  11       37.39       35.73      1.05 o
  -7  -4  11        9.97        9.99      0.36 o
  -6  -4  11       14.05       14.79      0.42 o
  -5  -4  11       73.13       75.02      1.98 o
  -4  -4  11        6.31        6.19      0.30 o
  -3  -4  11      151.02      152.76      2.98 o
  -2  -4  11        7.01        6.98      0.29 o
  -1  -4  11       91.77       90.35      2.35 o
   0  -4  11        2.40        1.78      0.25 o
   1  -4  11       19.78       22.17      0.64 o
   2  -4  11       43.46       40.01      1.26 o
   3  -4  11        8.44        8.88      0.34 o
   4  -4  11       45.18       42.65      1.29 o
   5  -4  11        6.64        7.59      0.36 o
   6  -4  11       22.19       20.28      0.56 o
   7  -4  11        1.73        0.97      0.36 o
   8  -4  11        2.35        2.92      0.41 o
 -11  -3  11       14.84       13.99      0.51 o
 -10  -3  11        8.19        8.06      0.40 o
  -9  -3  11        6.66        6.38      0.36 o
  -8  -3  11       25.39       22.40      0.72 o
  -7  -3  11       32.97       33.27      0.99 o
  -6  -3  11       76.16       76.03      2.15 o
  -5  -3  11       13.76       15.57      0.49 o
  -4  -3  11       20.35       19.27      0.56 o
  -3  -3  11       35.63       33.73      1.06 o
  -2  -3  11      215.69      198.30      3.04 o
  -1  -3  11      136.33      133.07      2.52 o
   0  -3  11      146.09      142.17      2.62 o
   1  -3  11       15.20       15.10      0.46 o
   2  -3  11       21.42       22.09      0.66 o
   3  -3  11       83.84       78.23      2.26 o
   4  -3  11        6.74        5.73      0.29 o
   5  -3  11       21.79       19.50      0.59 o
   6  -3  11       38.76       39.74      1.25 o
   7  -3  11       18.80       18.59      0.58 o
   8  -3  11        5.97        5.86      0.40 o
   9  -3  11        0.96        0.70      0.38 o
 -12  -2  11        5.98        6.19      0.43 o
 -11  -2  11        0.06        0.70      0.31 o
 -10  -2  11       21.24       22.13      0.85 o
  -9  -2  11        0.47        0.42      0.89 o
  -8  -2  11       40.78       38.69      1.06 o
  -7  -2  11        9.70        9.76      0.28 o
  -6  -2  11       23.91       23.48      0.71 o
  -5  -2  11      105.82      108.42      2.28 o
  -4  -2  11      244.19      226.11      3.10 o
  -3  -2  11      496.67      454.99      4.21 o
  -2  -2  11       32.94       25.43      0.74 o
  -1  -2  11      225.45      209.74      2.83 o
   0  -2  11       35.26       31.47      0.94 o
   1  -2  11       83.94       83.52      1.93 o
   2  -2  11       62.39       54.35      1.49 o
   3  -2  11        1.98        2.10      0.21 o
   4  -2  11       73.75       74.06      2.12 o
   5  -2  11       11.55       12.69      0.35 o
   6  -2  11       20.97       18.88      0.50 o
   7  -2  11        7.76        7.29      0.37 o
   8  -2  11        5.05        4.39      0.37 o
   9  -2  11        5.71        4.74      0.42 o
 -12  -1  11        0.19        0.46      0.32 o
 -11  -1  11       36.84       36.61      1.04 o
 -10  -1  11        5.50        5.60      0.33 o
  -9  -1  11       39.77       37.33      1.16 o
  -8  -1  11       17.05       16.98      0.44 o
  -7  -1  11      128.95      121.80      2.58 o
  -6  -1  11      117.22      107.61      2.33 o
  -5  -1  11      333.51      300.52      3.53 o
  -4  -1  11      199.26      181.91      2.63 o
  -3  -1  11      257.85      221.11      2.73 o
  -2  -1  11      158.96      155.72      2.25 o
  -1  -1  11      487.16      415.97      3.68 o
   0  -1  11      373.31      325.57      3.36 o
   1  -1  11      581.94      518.31      4.40 o
   2  -1  11      232.77      204.32      2.91 o
   3  -1  11       57.30       56.77      1.68 o
   4  -1  11       57.98       52.06      1.52 o
   5  -1  11       33.71       31.54      0.92 o
   6  -1  11        2.38        2.46      0.28 o
   7  -1  11       51.33       43.21      0.66 o
   8  -1  11        1.19        1.29      0.31 o
   9  -1  11        4.15        4.25      0.37 o
 -12   0  11        0.62        1.11      0.23 o
 -11   0  11        0.14       -0.76      0.76 o
 -10   0  11        2.91        4.76      0.37 o
  -9   0  11       13.87       15.54      0.36 o
  -8   0  11       15.37       16.42      0.36 o
  -7   0  11        2.48        2.56      0.16 o
  -6   0  11       51.85       47.66      0.97 o
  -5   0  11       21.54       17.51      0.51 o
  -4   0  11      124.37      123.26      1.50 o
  -3   0  11      348.50      332.39      2.31 o
  -2   0  11       25.03       30.05      0.99 o
  -1   0  11      401.31      375.98      9.37 o
   0   0  11        8.39        3.53      0.26 o
   1   0  11       43.34       31.51      0.69 o
   2   0  11       20.98       21.88      1.39 o
   3   0  11      239.69      209.32     11.37 o
   4   0  11      161.55      147.00      6.31 o
   5   0  11        4.77        5.04      0.54 o
   6   0  11        9.48       11.88      0.74 o
   7   0  11       38.32       38.55      3.09 o
   8   0  11        1.89        2.36      0.21 o
   9   0  11       22.33       25.07      0.55 o
  10   0  11        0.03       -0.13      1.94 o
 -12   1  11        0.17       -0.11      0.32 o
 -11   1  11       37.60       36.41      1.03 o
 -10   1  11        5.51        5.48      0.33 o
  -9   1  11       40.51       38.56      1.17 o
  -8   1  11       17.47       17.48      0.46 o
  -7   1  11      131.11      124.63      2.58 o
  -6   1  11      120.83      107.50      2.30 o
  -5   1  11      333.77      312.47      3.59 o
  -4   1  11      202.29      187.27      2.61 o
  -3   1  11      258.16      230.87      2.80 o
  -2   1  11      151.25      157.11      2.27 o
  -1   1  11      484.73      451.35      3.80 o
   0   1  11      380.78      356.01      3.50 o
   1   1  11      573.48      554.88      4.51 o
   2   1  11      235.69      228.24      3.04 o
   3   1  11       59.27       60.91      1.74 o
   4   1  11       58.22       58.59      1.62 o
   5   1  11       36.19       36.23      1.00 o
   6   1  11        2.26        2.85      0.28 o
   7   1  11       52.05       52.29      0.66 o
   8   1  11        0.92        1.06      0.31 o
   9   1  11        4.07        4.19      0.38 o
 -12   2  11        5.54        6.00      0.42 o
 -11   2  11        0.06        0.14      0.32 o
 -10   2  11       19.90       19.74      0.84 o
  -9   2  11        0.50       -0.24      0.91 o
  -8   2  11       41.24       39.74      1.04 o
  -7   2  11        8.79        8.32      0.28 o
  -6   2  11       22.91       22.28      0.72 o
  -5   2  11      103.71      102.08      2.24 o
  -4   2  11      242.04      234.16      3.14 o
  -3   2  11      491.93      466.94      4.21 o
  -2   2  11       33.71       26.66      0.76 o
  -1   2  11      218.56      216.70      2.83 o
   0   2  11       34.26       34.14      0.94 o
   1   2  11       79.77       78.69      1.89 o
   2   2  11       64.38       63.32      1.54 o
   3   2  11        1.96        2.35      0.21 o
   4   2  11       72.27       71.29      2.16 o
   5   2  11       11.81       13.28      0.36 o
   6   2  11       19.88       21.14      0.52 o
   7   2  11        8.18        8.02      0.38 o
   8   2  11        4.69        4.19      0.36 o
   9   2  11        5.91        6.17      0.42 o
 -11   3  11       15.36       14.71      0.51 o
 -10   3  11        8.24        8.46      0.39 o
  -9   3  11        7.47        7.72      0.36 o
  -8   3  11       25.21       22.46      0.70 o
  -7   3  11       32.40       31.12      0.99 o
  -6   3  11       78.28       73.70      2.20 o
  -5   3  11       14.51       16.10      0.51 o
  -4   3  11       22.16       20.97      0.58 o
  -3   3  11       35.76       32.95      1.08 o
  -2   3  11      217.42      208.52      3.07 o
  -1   3  11      135.67      136.82      2.50 o
   0   3  11      148.38      152.70      2.71 o
   1   3  11       16.52       17.63      0.47 o
   2   3  11       22.29       24.02      0.68 o
   3   3  11       82.96       81.44      2.26 o
   4   3  11        6.72        5.77      0.30 o
   5   3  11       22.81       22.35      0.61 o
   6   3  11       38.51       41.13      1.34 o
   7   3  11       19.29       21.14      0.60 o
   8   3  11        5.72        5.45      0.41 o
   9   3  11        1.05        0.87      0.39 o
 -11   4  11        0.55        0.71      0.37 o
 -10   4  11       17.28       16.33      0.55 o
  -9   4  11       16.49       15.83      0.54 o
  -8   4  11       37.26       33.75      1.03 o
  -7   4  11       10.03        9.88      0.36 o
  -6   4  11       13.82       15.54      0.42 o
  -5   4  11       70.62       70.49      1.89 o
  -4   4  11        6.09        6.42      0.29 o
  -3   4  11      150.47      152.33      2.98 o
  -2   4  11        7.20        7.44      0.29 o
  -1   4  11       93.65       93.27      2.31 o
   0   4  11        2.65        2.08      0.25 o
   1   4  11       19.70       22.90      0.64 o
   2   4  11       44.05       41.42      1.25 o
   3   4  11        8.30        9.87      0.35 o
   4   4  11       45.96       46.60      1.35 o
   5   4  11        6.49        7.12      0.36 o
   6   4  11       21.61       21.97      0.56 o
   7   4  11        1.96        1.54      0.35 o
   8   4  11        2.30        2.68      0.43 o
  -9   5  11        0.51        0.44      0.36 o
  -8   5  11        8.81        8.18      0.43 o
  -7   5  11        9.43        9.32      0.42 o
  -6   5  11        4.16        4.38      0.34 o
  -5   5  11        7.97        7.80      0.36 o
  -4   5  11        9.03        8.88      0.36 o
  -3   5  11        4.46        5.22      0.31 o
  -2   5  11       19.12       18.93      0.57 o
  -1   5  11       26.28       25.34      0.81 o
   0   5  11       24.40       22.53      0.73 o
   1   5  11       46.36       40.70      1.18 o
   2   5  11        1.39        1.81      0.31 o
   3   5  11       26.40       25.96      0.70 o
   4   5  11        8.05        6.61      0.40 o
   5   5  11        0.31       -0.53      0.98 o
   6   5  11        6.95        6.05      0.41 o
  -8   6  11        4.37        4.30      0.44 o
  -7   6  11        1.91        1.79      0.37 o
  -6   6  11        2.32        2.60      0.37 o
  -5   6  11        0.67        0.88      0.34 o
  -4   6  11        2.52        2.57      0.34 o
  -3   6  11        6.58        6.66      0.39 o
  -2   6  11        4.32        4.24      0.36 o
  -1   6  11       12.11       11.37      0.43 o
   0   6  11        2.46        1.90      0.34 o
   1   6  11       13.87       14.62      0.48 o
   2   6  11        1.80        2.70      0.35 o
   3   6  11        0.37        0.83      0.34 o
   4   6  11       13.63       13.24      0.53 o
   5   6  11        2.32        2.01      0.43 o
  -4   7  11        5.36        4.98      0.44 o
  -3   7  11        0.26        0.59      0.39 o
  -2   7  11        3.26        2.88      0.39 o
  -1   7  11        3.55        2.08      0.40 o
   0   7  11        1.86        2.29      0.41 o
   1   7  11        0.69       -1.18      1.40 o
   2   7  11        0.11        0.44      1.19 o
  -4  -7  12        5.09        4.26      0.46 o
  -3  -7  12        1.56        1.17      0.42 o
  -2  -7  12        1.87        1.64      0.41 o
  -1  -7  12       10.17        9.73      0.51 o
   0  -7  12        1.22        1.87      0.41 o
  -7  -6  12       10.11        9.11      0.48 o
  -6  -6  12        2.44        3.07      0.38 o
  -5  -6  12        6.05        5.80      0.39 o
  -4  -6  12        0.96        0.91      0.33 o
  -3  -6  12        7.06        7.26      0.41 o
  -2  -6  12        0.17       -0.14      0.34 o
  -1  -6  12        2.90        4.02      0.37 o
   0  -6  12        1.51       -1.15      1.15 o
   1  -6  12       16.07       18.22      0.53 o
   2  -6  12        0.33       -0.54      1.15 o
   3  -6  12        0.63        0.24      1.29 o
   4  -6  12        8.38        8.54      0.50 o
  -9  -5  12        0.21       -1.17      1.17 o
  -8  -5  12       11.20       10.46      0.46 o
  -7  -5  12        1.37        0.99      0.34 o
  -6  -5  12       14.64       13.48      0.46 o
  -5  -5  12       26.60       27.42      0.88 o
  -4  -5  12       24.73       24.72      0.71 o
  -3  -5  12        3.25        2.88      0.29 o
  -2  -5  12        3.39        3.38      0.31 o
  -1  -5  12       27.29       28.82      0.87 o
   0  -5  12       20.28       22.79      0.67 o
   1  -5  12       24.42       24.57      0.77 o
   2  -5  12        7.46        5.95      0.36 o
   3  -5  12       39.03       41.07      1.23 o
   4  -5  12        7.07        5.78      0.40 o
   5  -5  12        4.31        4.18      0.40 o
   6  -5  12       14.97       13.85      0.54 o
 -10  -4  12        2.31        2.14      0.37 o
  -9  -4  12        1.44        1.22      0.33 o
  -8  -4  12        5.89        5.69      0.36 o
  -7  -4  12        2.22        2.06      0.30 o
  -6  -4  12       23.71       23.23      0.66 o
  -5  -4  12        9.85       10.80      0.36 o
  -4  -4  12       94.70       92.55      2.52 o
  -3  -4  12       13.85       13.26      0.38 o
  -2  -4  12       25.67       22.45      0.69 o
  -1  -4  12       51.86       52.51      1.67 o
   0  -4  12        8.81        8.26      0.30 o
   1  -4  12       35.15       30.35      0.93 o
   2  -4  12       57.44       53.95      1.64 o
   3  -4  12        3.04        2.81      0.29 o
   4  -4  12        2.95        3.26      0.30 o
   5  -4  12        4.41        4.34      0.36 o
   6  -4  12        0.72        0.74      0.34 o
   7  -4  12        9.10        9.73      0.45 o
 -11  -3  12       19.91       21.05      0.67 o
 -10  -3  12        4.22        4.03      0.36 o
  -9  -3  12        2.30        1.98      0.32 o
  -8  -3  12       25.92       25.53      0.75 o
  -7  -3  12        6.65        6.65      0.30 o
  -6  -3  12       46.48       42.55      1.25 o
  -5  -3  12       25.72       22.68      0.62 o
  -4  -3  12      234.63      227.87      3.52 o
  -3  -3  12        5.48        5.80      0.25 o
  -2  -3  12       53.41       58.81      1.54 o
  -1  -3  12      268.79      254.45      3.53 o
   0  -3  12      112.90      113.03      2.42 o
   1  -3  12       12.13       11.97      0.34 o
   2  -3  12        2.99        3.14      0.24 o
   3  -3  12        6.57        6.28      0.28 o
   4  -3  12        9.71        8.79      0.33 o
   5  -3  12       31.22       29.97      0.87 o
   6  -3  12       16.74       14.17      0.46 o
   7  -3  12       37.18       37.37      1.04 o
   8  -3  12        4.27        4.24      0.40 o
 -12  -2  12        1.49        1.66      0.38 o
 -11  -2  12       11.09       11.97      0.45 o
 -10  -2  12        3.76        3.54      0.34 o
  -9  -2  12       52.19       52.11      1.52 o
  -8  -2  12       13.40       11.16      0.35 o
  -7  -2  12        6.84        7.08      0.28 o
  -6  -2  12        1.17        1.10      0.21 o
  -5  -2  12       22.05       21.68      0.61 o
  -4  -2  12       13.81       14.32      0.35 o
  -3  -2  12      241.37      224.23      3.09 o
  -2  -2  12      104.56       99.17      2.08 o
  -1  -2  12      187.15      169.48      2.69 o
   0  -2  12      113.71      108.00      2.20 o
   1  -2  12      145.63      136.33      2.49 o
   2  -2  12      404.91      373.51      4.30 o
   3  -2  12        8.02        7.45      0.27 o
   4  -2  12       33.45       28.46      0.86 o
   5  -2  12        1.40        1.30      0.25 o
   6  -2  12        5.15        5.42      0.32 o
   7  -2  12       11.49       12.36      0.43 o
   8  -2  12        2.84        2.61      0.34 o
   9  -2  12       16.45       18.49      0.62 o
 -12  -1  12        0.66       -0.73      1.06 o
 -11  -1  12       18.04       18.93      0.52 o
 -10  -1  12       18.65       17.27      0.52 o
  -9  -1  12        3.80        4.24      0.30 o
  -8  -1  12       13.18       11.62      0.35 o
  -7  -1  12        4.43        5.12      0.26 o
  -6  -1  12       49.19       44.86      1.26 o
  -5  -1  12       30.71       27.80      0.86 o
  -4  -1  12       25.08       20.31      0.64 o
  -3  -1  12       51.31       45.35      1.20 o
  -2  -1  12       54.08       49.59      1.39 o
  -1  -1  12       27.18       24.80      0.71 o
   0  -1  12      303.12      264.45      3.20 o
   1  -1  12       82.59       71.37      1.82 o
   2  -1  12        4.47        4.29      0.22 o
   3  -1  12      101.40       93.30      2.19 o
   4  -1  12       39.32       35.71      1.11 o
   5  -1  12        4.48        4.98      0.28 o
   6  -1  12       43.99       38.22      1.14 o
   7  -1  12        6.64        6.51      0.36 o
   8  -1  12        1.21        1.47      0.31 o
   9  -1  12        1.15        1.42      0.35 o
 -12   0  12        0.00       -0.38      0.73 o
 -11   0  12       13.09       13.52      0.32 o
 -10   0  12       41.45       38.73      0.89 o
  -9   0  12       81.23       75.06      1.90 o
  -8   0  12       90.82       90.06      1.72 o
  -7   0  12      294.33      274.12      2.72 o
  -6   0  12        5.04        5.46      0.17 o
  -5   0  12      300.59      267.16      5.57 o
  -4   0  12      245.10      234.35      2.13 o
  -3   0  12       18.18       18.31      1.18 o
  -2   0  12       16.20       14.65      0.66 o
  -1   0  12       89.91       83.11      1.20 o
   0   0  12      256.53      228.54      9.31 o
   1   0  12       59.69       48.28      2.23 o
   2   0  12      522.54      484.16     23.89 o
   3   0  12       18.05       17.16      0.88 o
   4   0  12      233.23      213.05     18.84 o
   5   0  12        7.54        7.69      0.21 o
   6   0  12       18.52       16.14      0.95 o
   7   0  12       34.31       35.68      3.14 o
   8   0  12        1.65        2.17      0.39 o
   9   0  12       16.68       20.00      0.95 o
 -12   1  12        0.65       -0.24      1.06 o
 -11   1  12       18.12       18.22      0.50 o
 -10   1  12       18.44       17.19      0.53 o
  -9   1  12        3.33        3.21      0.30 o
  -8   1  12       12.02       11.61      0.34 o
  -7   1  12        4.09        5.07      0.25 o
  -6   1  12       46.35       43.68      1.25 o
  -5   1  12       30.49       27.73      0.87 o
  -4   1  12       23.69       21.03      0.65 o
  -3   1  12       49.20       45.07      1.18 o
  -2   1  12       50.91       50.48      1.39 o
  -1   1  12       28.94       29.41      0.75 o
   0   1  12      301.23      277.89      3.33 o
   1   1  12       78.72       73.71      1.82 o
   2   1  12        4.51        4.75      0.23 o
   3   1  12       95.42       95.35      2.23 o
   4   1  12       39.10       39.43      1.13 o
   5   1  12        4.70        5.77      0.29 o
   6   1  12       43.02       41.03      1.15 o
   7   1  12        6.78        8.21      0.37 o
   8   1  12        1.08        0.85      0.31 o
   9   1  12        1.13        1.40      0.36 o
 -12   2  12        1.69        2.78      0.38 o
 -11   2  12       11.21       12.19      0.45 o
 -10   2  12        3.29        2.95      0.33 o
  -9   2  12       52.99       55.76      1.56 o
  -8   2  12       13.55       11.08      0.36 o
  -7   2  12        5.86        5.52      0.27 o
  -6   2  12        1.23        0.99      0.20 o
  -5   2  12       23.80       22.79      0.64 o
  -4   2  12       13.54       14.24      0.36 o
  -3   2  12      249.07      236.78      3.16 o
  -2   2  12      107.85      106.37      2.13 o
  -1   2  12      192.63      185.64      2.81 o
   0   2  12      117.62      122.68      2.31 o
   1   2  12      144.39      139.24      2.58 o
   2   2  12      410.37      408.20      4.50 o
   3   2  12        7.91        7.94      0.27 o
   4   2  12       33.10       29.55      0.86 o
   5   2  12        1.47        1.75      0.26 o
   6   2  12        5.32        5.87      0.33 o
   7   2  12       11.92       14.27      0.45 o
   8   2  12        2.97        2.45      0.36 o
   9   2  12       16.65       20.51      0.63 o
 -11   3  12       19.93       19.78      0.66 o
 -10   3  12        3.99        4.23      0.36 o
  -9   3  12        2.28        2.49      0.32 o
  -8   3  12       25.46       25.53      0.74 o
  -7   3  12        6.86        6.22      0.31 o
  -6   3  12       47.00       44.30      1.25 o
  -5   3  12       25.58       23.32      0.62 o
  -4   3  12      233.00      235.89      3.48 o
  -3   3  12        4.97        5.03      0.24 o
  -2   3  12       52.21       57.99      1.55 o
  -1   3  12      268.13      257.08      3.55 o
   0   3  12      113.22      117.50      2.48 o
   1   3  12       11.43       11.66      0.34 o
   2   3  12        3.01        3.68      0.24 o
   3   3  12        5.61        5.09      0.29 o
   4   3  12       10.12        9.83      0.34 o
   5   3  12       31.16       33.15      0.88 o
   6   3  12       16.07       14.63      0.46 o
   7   3  12       36.87       40.11      1.07 o
   8   3  12        3.91        4.63      0.39 o
 -10   4  12        2.52        3.05      0.36 o
  -9   4  12        1.49        1.73      0.33 o
  -8   4  12        5.95        5.75      0.35 o
  -7   4  12        2.65        3.35      0.30 o
  -6   4  12       23.45       22.72      0.63 o
  -5   4  12        9.56       10.22      0.34 o
  -4   4  12       95.83       94.60      2.50 o
  -3   4  12       13.77       13.50      0.38 o
  -2   4  12       24.87       22.85      0.70 o
  -1   4  12       50.09       49.60      1.59 o
   0   4  12        8.81        7.94      0.31 o
   1   4  12       35.21       31.46      0.94 o
   2   4  12       57.10       58.74      1.65 o
   3   4  12        3.15        2.76      0.29 o
   4   4  12        3.44        4.00      0.32 o
   5   4  12        4.70        5.20      0.38 o
   6   4  12        0.60        0.39      0.34 o
   7   4  12        9.73       10.48      0.48 o
  -9   5  12        0.15        0.08      1.13 o
  -8   5  12       11.28       10.31      0.46 o
  -7   5  12        1.39        1.59      0.34 o
  -6   5  12       15.38       13.57      0.46 o
  -5   5  12       26.53       24.68      0.83 o
  -4   5  12       23.91       23.47      0.69 o
  -3   5  12        3.12        2.07      0.30 o
  -2   5  12        3.56        3.25      0.30 o
  -1   5  12       26.93       29.26      0.86 o
   0   5  12       20.71       22.68      0.69 o
   1   5  12       24.57       23.22      0.80 o
   2   5  12        7.42        6.51      0.36 o
   3   5  12       39.31       43.02      1.22 o
   4   5  12        6.93        6.25      0.39 o
   5   5  12        4.55        5.93      0.40 o
   6   5  12       14.71       16.25      0.55 o
  -7   6  12        9.68        9.02      0.48 o
  -6   6  12        2.42        2.04      0.38 o
  -5   6  12        5.97        5.21      0.39 o
  -4   6  12        1.00        1.16      0.33 o
  -3   6  12        7.50        7.58      0.41 o
  -2   6  12        0.15       -0.07      1.11 o
  -1   6  12        3.03        3.57      0.37 o
   0   6  12        1.25        0.93      0.35 o
   1   6  12       16.00       17.47      0.54 o
   2   6  12        0.28        0.99      0.34 o
   3   6  12        0.66        0.60      0.37 o
   4   6  12        8.29        7.48      0.48 o
  -4   7  12        5.04        4.76      0.44 o
  -3   7  12        1.61        2.10      0.40 o
  -2   7  12        1.71        2.28      0.39 o
  -1   7  12       10.42       10.09      0.49 o
   0   7  12        1.12        1.40      0.41 o
  -7  -6  13        0.94        0.43      1.27 o
  -6  -6  13        5.49        5.18      0.41 o
  -5  -6  13        2.25        2.51      0.37 o
  -4  -6  13        9.93        9.56      0.44 o
  -3  -6  13        2.88        0.45      1.32 o
  -2  -6  13       11.08       10.51      0.45 o
  -1  -6  13        2.50        2.00      0.37 o
   0  -6  13        1.50        2.05      0.36 o
   1  -6  13       18.66       18.52      0.58 o
   2  -6  13        4.27        5.70      0.43 o
   3  -6  13        3.32        3.48      0.44 o
  -9  -5  13        1.40       -0.68      1.35 o
  -8  -5  13       11.22       10.90      0.46 o
  -7  -5  13        4.74        4.87      0.38 o
  -6  -5  13       12.38       11.65      0.43 o
  -5  -5  13        5.83        4.44      0.37 o
  -4  -5  13       41.77       39.89      1.29 o
  -3  -5  13        1.50        1.76      0.29 o
  -2  -5  13        0.57        0.38      0.97 o
  -1  -5  13       50.25       47.29      1.40 o
   0  -5  13       22.85       24.31      0.76 o
   1  -5  13       15.22       14.35      0.43 o
   2  -5  13        2.83        3.54      0.36 o
   3  -5  13       14.16       14.62      0.49 o
   4  -5  13        0.71        0.52      0.35 o
   5  -5  13        3.98        5.30      0.42 o
 -10  -4  13        2.85        3.37      0.37 o
  -9  -4  13        7.62        7.39      0.41 o
  -8  -4  13        4.86        5.56      0.36 o
  -7  -4  13        3.03        2.76      0.31 o
  -6  -4  13       29.78       28.01      0.86 o
  -5  -4  13       51.79       47.39      1.41 o
  -4  -4  13       23.27       21.88      0.68 o
  -3  -4  13       82.04       74.25      2.04 o
  -2  -4  13       57.66       59.53      1.81 o
  -1  -4  13       27.29       27.67      0.82 o
   0  -4  13        7.52        6.46      0.31 o
   1  -4  13       22.80       21.45      0.71 o
   2  -4  13       26.78       24.34      0.72 o
   3  -4  13       13.19       11.71      0.38 o
   4  -4  13        5.94        5.58      0.38 o
   5  -4  13       20.21       19.59      0.58 o
   6  -4  13        2.82        3.61      0.38 o
   7  -4  13        6.49        7.38      0.47 o
 -11  -3  13        2.19        2.57      0.39 o
 -10  -3  13        1.72        1.47      0.35 o
  -9  -3  13       12.67       13.17      0.42 o
  -8  -3  13       27.47       26.04      0.75 o
  -7  -3  13        2.46        2.92      0.27 o
  -6  -3  13       51.13       49.27      1.47 o
  -5  -3  13        7.82        8.28      0.30 o
  -4  -3  13       79.56       73.31      2.15 o
  -3  -3  13       46.95       40.55      1.24 o
  -2  -3  13       60.87       56.26      1.57 o
  -1  -3  13       13.72       14.75      0.42 o
   0  -3  13       21.84       19.74      0.58 o
   1  -3  13       79.64       73.12      2.19 o
   2  -3  13        0.97        0.78      0.23 o
   3  -3  13       11.50       10.56      0.34 o
   4  -3  13       15.07       14.27      0.42 o
   5  -3  13        2.88        2.36      0.31 o
   6  -3  13        2.67        2.94      0.35 o
   7  -3  13        3.08        2.99      0.39 o
   8  -3  13        1.45        0.34      1.39 o
 -12  -2  13        5.23        4.80      0.44 o
 -11  -2  13       10.67       11.14      0.45 o
 -10  -2  13       16.43       17.00      0.47 o
  -9  -2  13       40.96       40.08      1.13 o
  -8  -2  13       25.89       26.22      0.78 o
  -7  -2  13        3.90        4.14      0.26 o
  -6  -2  13       60.73       56.11      1.67 o
  -5  -2  13      108.35      104.08      2.36 o
  -4  -2  13       23.93       24.81      0.72 o
  -3  -2  13      126.34      116.11      2.33 o
  -2  -2  13      116.16      116.66      2.36 o
  -1  -2  13      309.74      275.07      3.53 o
   0  -2  13       70.53       65.54      1.86 o
   1  -2  13        3.37        3.06      0.23 o
   2  -2  13      198.08      191.95      3.25 o
   3  -2  13        8.50        7.28      0.30 o
   4  -2  13       13.71       14.12      0.40 o
   5  -2  13       68.40       58.52      1.74 o
   6  -2  13        5.87        6.15      0.35 o
   7  -2  13       16.55       15.23      0.46 o
   8  -2  13        0.51       -0.73      1.13 o
 -12  -1  13        2.26        2.54      0.38 o
 -11  -1  13        1.03        1.33      0.32 o
 -10  -1  13        0.09        0.27      0.29 o
  -9  -1  13       36.99       40.07      1.24 o
  -8  -1  13       60.52       62.15      1.84 o
  -7  -1  13        0.10       -0.10      0.75 o
  -6  -1  13       63.75       59.51      1.60 o
  -5  -1  13       18.15       14.44      0.44 o
  -4  -1  13        2.14        2.42      0.18 o
  -3  -1  13       39.29       41.89      1.19 o
  -2  -1  13       29.08       22.63      0.65 o
  -1  -1  13      387.33      359.49      3.79 o
   0  -1  13        1.44       -0.44      0.80 o
   1  -1  13      132.96      115.76      2.38 o
   2  -1  13      112.95      101.23      2.27 o
   3  -1  13       78.55       72.85      2.07 o
   4  -1  13       32.62       29.61      0.80 o
   5  -1  13       13.16       11.43      0.36 o
   6  -1  13       13.52       12.96      0.43 o
   7  -1  13        1.19        0.96      0.30 o
   8  -1  13        7.83        8.44      0.42 o
   9  -1  13        6.60        7.58      0.45 o
 -12   0  13        0.03       -0.10      0.33 o
 -11   0  13       15.60       18.89      0.41 o
 -10   0  13       19.13       19.29      0.38 o
  -9   0  13        2.78        3.79      0.21 o
  -8   0  13       37.83       32.51      1.11 o
  -7   0  13        6.58        5.65      0.18 o
  -6   0  13       23.65       23.12      0.47 o
  -5   0  13       97.46       95.11      2.00 o
  -4   0  13      148.94      130.25      3.03 o
  -3   0  13      285.88      252.12      3.32 o
  -2   0  13       57.96       48.15      2.83 o
  -1   0  13        8.83        9.68      0.49 o
   0   0  13        5.88        5.63      0.29 o
   1   0  13      100.03       89.51      4.72 o
   2   0  13        0.63        0.16      0.32 o
   3   0  13       11.35        8.40      0.57 o
   4   0  13       22.12       20.00      0.74 o
   5   0  13       18.11       18.68      0.84 o
   6   0  13        4.23        4.28      0.44 o
   7   0  13       18.12       17.80      1.05 o
   8   0  13        1.70        1.97      0.53 o
   9   0  13        4.02        3.20      0.36 o
 -12   1  13        2.11        2.84      0.39 o
 -11   1  13        1.04        1.48      0.32 o
 -10   1  13        0.05        0.51      0.29 o
  -9   1  13       37.36       39.53      1.24 o
  -8   1  13       61.23       60.48      1.80 o
  -7   1  13        0.09        0.20      0.22 o
  -6   1  13       65.80       65.33      1.66 o
  -5   1  13       18.76       15.52      0.46 o
  -4   1  13        2.31        2.18      0.19 o
  -3   1  13       42.02       45.51      1.25 o
  -2   1  13       29.96       25.57      0.70 o
  -1   1  13      386.96      373.26      3.84 o
   0   1  13        1.47       -0.11      0.84 o
   1   1  13      138.36      137.19      2.54 o
   2   1  13      111.87      106.58      2.35 o
   3   1  13       78.97       79.55      2.20 o
   4   1  13       33.54       33.65      0.84 o
   5   1  13       13.20       12.04      0.37 o
   6   1  13       13.62       14.91      0.44 o
   7   1  13        1.20        1.36      0.31 o
   8   1  13        8.22        9.43      0.43 o
   9   1  13        6.51        8.57      0.47 o
 -12   2  13        5.37        5.40      0.43 o
 -11   2  13       10.77       11.49      0.44 o
 -10   2  13       16.60       17.41      0.47 o
  -9   2  13       41.58       38.66      1.13 o
  -8   2  13       26.05       26.28      0.79 o
  -7   2  13        3.89        4.80      0.27 o
  -6   2  13       61.13       56.19      1.68 o
  -5   2  13      108.97      106.33      2.39 o
  -4   2  13       22.57       24.42      0.72 o
  -3   2  13      125.26      120.48      2.37 o
  -2   2  13      112.31      112.47      2.29 o
  -1   2  13      310.31      296.51      3.63 o
   0   2  13       67.30       65.61      1.88 o
   1   2  13        3.09        3.21      0.24 o
   2   2  13      199.32      202.00      3.36 o
   3   2  13        8.88        8.25      0.30 o
   4   2  13       14.25       15.65      0.42 o
   5   2  13       68.54       69.68      1.83 o
   6   2  13        5.90        7.28      0.36 o
   7   2  13       16.05       16.95      0.46 o
   8   2  13        0.51       -1.13      1.13 o
 -11   3  13        2.06        1.77      0.39 o
 -10   3  13        1.48        1.58      0.33 o
  -9   3  13       12.33       12.77      0.43 o
  -8   3  13       27.14       27.53      0.72 o
  -7   3  13        2.46        3.22      0.28 o
  -6   3  13       49.67       49.37      1.48 o
  -5   3  13        8.05        8.28      0.31 o
  -4   3  13       76.19       75.94      2.11 o
  -3   3  13       49.31       42.53      1.29 o
  -2   3  13       59.52       59.45      1.62 o
  -1   3  13       14.17       14.93      0.43 o
   0   3  13       21.76       21.03      0.57 o
   1   3  13       77.11       78.43      2.20 o
   2   3  13        1.00        0.20      0.24 o
   3   3  13       10.50       10.42      0.34 o
   4   3  13       15.22       15.83      0.42 o
   5   3  13        2.65        2.45      0.30 o
   6   3  13        2.87        3.44      0.35 o
   7   3  13        3.05        3.56      0.38 o
   8   3  13        1.55        2.25      0.40 o
 -10   4  13        3.03        2.84      0.38 o
  -9   4  13        7.56        6.71      0.40 o
  -8   4  13        4.95        4.67      0.36 o
  -7   4  13        3.56        3.42      0.31 o
  -6   4  13       29.45       28.82      0.88 o
  -5   4  13       53.90       52.09      1.44 o
  -4   4  13       23.66       19.57      0.67 o
  -3   4  13       84.06       81.22      2.04 o
  -2   4  13       56.42       56.96      1.77 o
  -1   4  13       26.97       28.20      0.85 o
   0   4  13        8.71        8.15      0.32 o
   1   4  13       22.76       22.20      0.71 o
   2   4  13       27.14       26.86      0.73 o
   3   4  13       12.62       11.64      0.38 o
   4   4  13        6.34        7.40      0.38 o
   5   4  13       19.80       20.39      0.57 o
   6   4  13        2.92        3.92      0.37 o
   7   4  13        6.69        7.61      0.49 o
  -9   5  13        1.33        0.00      1.28 o
  -8   5  13       11.15       11.02      0.46 o
  -7   5  13        4.82        4.42      0.38 o
  -6   5  13       12.12       11.20      0.42 o
  -5   5  13        5.48        4.23      0.35 o
  -4   5  13       41.14       41.11      1.31 o
  -3   5  13        1.77        2.00      0.30 o
  -2   5  13        0.58        1.07      0.27 o
  -1   5  13       51.06       48.82      1.37 o
   0   5  13       22.91       25.38      0.78 o
   1   5  13       14.35       13.53      0.42 o
   2   5  13        3.08        3.41      0.36 o
   3   5  13       13.89       14.96      0.48 o
   4   5  13        0.74        0.53      0.35 o
   5   5  13        3.88        5.46      0.42 o
  -7   6  13        0.87        1.57      0.38 o
  -6   6  13        5.64        4.57      0.42 o
  -5   6  13        2.19        2.48      0.37 o
  -4   6  13       10.01        8.88      0.44 o
  -3   6  13        2.97        2.71      0.36 o
  -2   6  13       10.68        9.81      0.42 o
  -1   6  13        2.42        2.80      0.35 o
   0   6  13        1.80        2.73      0.35 o
   1   6  13       18.70       19.51      0.57 o
   2   6  13        4.65        5.10      0.45 o
   3   6  13        3.42        4.30      0.44 o
  -6  -6  14        5.39        4.68      0.45 o
  -5  -6  14        2.28        2.36      0.39 o
  -4  -6  14       11.34       10.37      0.46 o
  -3  -6  14        0.84        1.04      0.36 o
  -2  -6  14       22.31       21.47      0.69 o
  -1  -6  14        0.41       -0.15      1.10 o
   0  -6  14        2.48        0.47      1.27 o
   1  -6  14       49.54       41.37      1.22 o
   2  -6  14       22.65       24.33      0.73 o
   3  -6  14        4.81        5.00      0.44 o
  -9  -5  14        6.32        6.90      0.46 o
  -8  -5  14        6.51        6.37      0.41 o
  -7  -5  14        3.68        3.38      0.37 o
  -6  -5  14        0.97       -0.07      1.20 o
  -5  -5  14        6.51        5.32      0.37 o
  -4  -5  14        0.77        0.16      0.31 o
  -3  -5  14        0.49       -0.07      1.02 o
  -2  -5  14        7.16        5.74      0.36 o
  -1  -5  14       25.36       23.15      0.61 o
   0  -5  14        0.65       -1.12      1.12 o
   1  -5  14        1.85        0.35      1.17 o
   2  -5  14       15.83       14.71      0.46 o
   3  -5  14        6.03        4.80      0.40 o
   4  -5  14       16.13       16.90      0.57 o
   5  -5  14        0.85        0.73      0.39 o
 -10  -4  14        1.66        1.49      0.37 o
  -9  -4  14        8.86        9.02      0.43 o
  -8  -4  14        1.27        1.08      0.33 o
  -7  -4  14        6.00        6.52      0.37 o
  -6  -4  14       26.42       28.27      0.85 o
  -5  -4  14       23.02       25.09      0.78 o
  -4  -4  14        6.13        5.45      0.32 o
  -3  -4  14        7.39        6.96      0.33 o
  -2  -4  14        8.67        9.43      0.34 o
  -1  -4  14        0.46        0.64      0.25 o
   0  -4  14       16.89       18.32      0.56 o
   1  -4  14       22.89       21.59      0.65 o
   2  -4  14       36.35       37.19      1.13 o
   3  -4  14        2.78        2.84      0.32 o
   4  -4  14       13.53       13.31      0.50 o
   5  -4  14        6.82        5.85      0.41 o
   6  -4  14        1.34        1.53      0.38 o
 -11  -3  14        2.15        2.35      0.39 o
 -10  -3  14        2.37        2.29      0.35 o
  -9  -3  14        7.11        7.07      0.38 o
  -8  -3  14       15.99       16.00      0.43 o
  -7  -3  14        1.07        0.42      0.91 o
  -6  -3  14       31.86       28.72      0.85 o
  -5  -3  14        0.93        0.11      0.85 o
  -4  -3  14        5.71        5.50      0.29 o
  -3  -3  14      178.51      170.49      3.15 o
  -2  -3  14       42.27       38.46      1.17 o
  -1  -3  14       34.13       30.62      0.94 o
   0  -3  14       13.79       12.26      0.38 o
   1  -3  14       16.51       16.19      0.43 o
   2  -3  14       16.76       15.45      0.55 o
   3  -3  14        5.41        4.86      0.30 o
   4  -3  14       33.65       30.97      0.98 o
   5  -3  14        1.39        1.39      0.31 o
   6  -3  14        9.08        8.08      0.41 o
   7  -3  14        5.76        5.40      0.41 o
 -11  -2  14        6.82        6.56      0.42 o
 -10  -2  14        8.69        8.89      0.40 o
  -9  -2  14        5.38        5.59      0.33 o
  -8  -2  14        3.05        4.31      0.29 o
  -7  -2  14        4.01        4.26      0.27 o
  -6  -2  14      121.37      114.54      2.72 o
  -5  -2  14       57.28       50.34      1.42 o
  -4  -2  14       43.56       40.06      1.21 o
  -3  -2  14       24.93       21.00      0.70 o
  -2  -2  14       30.78       28.77      0.84 o
  -1  -2  14       63.30       54.44      1.49 o
   0  -2  14       36.50       31.85      0.94 o
   1  -2  14      132.87      115.78      2.61 o
   2  -2  14       43.21       41.51      1.12 o
   3  -2  14       18.20       18.44      0.58 o
   4  -2  14        0.90        0.82      0.25 o
   5  -2  14       32.71       31.84      0.92 o
   6  -2  14        0.41       -0.21      0.87 o
   7  -2  14        3.31        2.86      0.36 o
   8  -2  14        7.26        6.71      0.46 o
 -12  -1  14        2.40        2.33      0.39 o
 -11  -1  14        6.66        5.88      0.40 o
 -10  -1  14       13.86       14.07      0.45 o
  -9  -1  14       13.43       15.07      0.48 o
  -8  -1  14       70.90       69.55      1.97 o
  -7  -1  14        3.99        3.72      0.26 o
  -6  -1  14       11.94       11.22      0.34 o
  -5  -1  14       49.77       46.24      1.38 o
  -4  -1  14       13.23       12.58      0.44 o
  -3  -1  14      213.65      177.34      2.84 o
  -2  -1  14       17.68       22.58      0.69 o
  -1  -1  14      118.34      101.05      2.15 o
   0  -1  14       85.67       71.96      1.92 o
   1  -1  14       16.98       16.08      0.43 o
   2  -1  14       63.24       54.32      1.55 o
   3  -1  14        0.30        0.15      0.68 o
   4  -1  14       68.47       63.92      1.87 o
   5  -1  14        0.76       -0.61      0.89 o
   6  -1  14       23.06       23.06      0.67 o
   7  -1  14        7.37        6.43      0.40 o
   8  -1  14        7.73        7.52      0.42 o
 -12   0  14        1.12        0.46      1.31 o
 -11   0  14        2.39        2.80      0.24 o
 -10   0  14        5.17        4.38      0.24 o
  -9   0  14        1.64        1.34      0.19 o
  -8   0  14        3.95        3.79      0.19 o
  -7   0  14        0.02        0.49      0.17 o
  -6   0  14       15.05       16.54      0.34 o
  -5   0  14      140.84      132.23      1.82 o
  -4   0  14        1.23       -0.42      0.42 o
  -3   0  14       47.73       34.81      1.15 o
  -2   0  14       66.36       75.26      4.94 o
  -1   0  14       25.27       20.89      0.58 o
   0   0  14        5.34        5.95      0.26 o
   1   0  14      126.35      116.62      6.86 o
   2   0  14      124.02      112.76      1.77 o
   3   0  14        0.56        0.59      0.15 o
   4   0  14        0.88        0.91      0.16 o
   5   0  14        8.12        6.50      0.23 o
   6   0  14        0.57        0.37      0.19 o
   7   0  14        0.30       -0.68      0.88 o
   8   0  14        1.13        1.26      0.24 o
 -12   1  14        2.30        2.97      0.39 o
 -11   1  14        6.48        6.22      0.40 o
 -10   1  14       13.77       14.84      0.44 o
  -9   1  14       13.41       15.27      0.48 o
  -8   1  14       70.66       69.85      2.02 o
  -7   1  14        4.26        4.25      0.27 o
  -6   1  14       12.92       12.90      0.35 o
  -5   1  14       50.43       47.00      1.42 o
  -4   1  14       12.71       13.27      0.44 o
  -3   1  14      219.02      196.69      2.98 o
  -2   1  14       17.56       22.09      0.67 o
  -1   1  14      116.38      101.59      2.15 o
   0   1  14       88.58       82.59      2.05 o
   1   1  14       16.33       17.42      0.44 o
   2   1  14       65.65       62.47      1.66 o
   3   1  14        0.22       -0.55      0.70 o
   4   1  14       69.29       71.13      1.99 o
   5   1  14        0.76        0.63      0.26 o
   6   1  14       22.88       25.39      0.69 o
   7   1  14        7.63        8.12      0.40 o
   8   1  14        7.88        8.48      0.43 o
 -11   2  14        6.96        6.66      0.41 o
 -10   2  14        8.76        8.68      0.40 o
  -9   2  14        5.09        4.92      0.33 o
  -8   2  14        2.87        3.78      0.29 o
  -7   2  14        3.68        3.82      0.27 o
  -6   2  14      121.14      124.23      2.81 o
  -5   2  14       57.33       52.20      1.41 o
  -4   2  14       42.11       42.07      1.24 o
  -3   2  14       24.73       24.58      0.71 o
  -2   2  14       29.09       29.42      0.87 o
  -1   2  14       63.67       60.24      1.58 o
   0   2  14       39.16       39.00      1.00 o
   1   2  14      129.58      129.61      2.70 o
   2   2  14       42.77       41.77      1.14 o
   3   2  14       17.03       19.67      0.59 o
   4   2  14        0.94        1.40      0.25 o
   5   2  14       32.91       34.78      0.92 o
   6   2  14        0.36       -0.14      0.92 o
   7   2  14        3.35        3.93      0.37 o
   8   2  14        7.38        8.33      0.46 o
 -11   3  14        2.11        2.15      0.40 o
 -10   3  14        2.40        2.38      0.35 o
  -9   3  14        7.21        6.90      0.39 o
  -8   3  14       16.59       17.38      0.43 o
  -7   3  14        1.25        1.32      0.27 o
  -6   3  14       31.89       28.34      0.88 o
  -5   3  14        0.64       -0.21      0.82 o
  -4   3  14        5.86        5.90      0.29 o
  -3   3  14      178.31      176.44      3.19 o
  -2   3  14       42.21       39.75      1.15 o
  -1   3  14       33.43       34.79      0.95 o
   0   3  14       13.50       12.48      0.38 o
   1   3  14       15.99       17.43      0.43 o
   2   3  14       17.98       17.61      0.58 o
   3   3  14        5.75        6.10      0.31 o
   4   3  14       33.50       33.25      1.01 o
   5   3  14        1.37        1.77      0.31 o
   6   3  14        9.28        9.46      0.42 o
   7   3  14        5.60        5.99      0.41 o
 -10   4  14        1.69        1.66      0.37 o
  -9   4  14        8.61        8.60      0.42 o
  -8   4  14        1.20        1.18      0.33 o
  -7   4  14        5.48        6.36      0.36 o
  -6   4  14       26.00       24.86      0.84 o
  -5   4  14       22.94       24.49      0.77 o
  -4   4  14        5.39        5.07      0.31 o
  -3   4  14        7.46        7.41      0.33 o
  -2   4  14        8.90        8.96      0.34 o
  -1   4  14        0.52        0.33      0.25 o
   0   4  14       17.86       18.92      0.58 o
   1   4  14       22.92       21.84      0.66 o
   2   4  14       36.33       38.14      1.18 o
   3   4  14        2.38        2.53      0.32 o
   4   4  14       13.40       14.64      0.49 o
   5   4  14        6.29        6.45      0.40 o
   6   4  14        1.41        2.17      0.37 o
  -9   5  14        6.35        6.37      0.46 o
  -8   5  14        6.79        7.70      0.42 o
  -7   5  14        3.79        3.46      0.37 o
  -6   5  14        0.81        0.44      0.34 o
  -5   5  14        7.05        5.48      0.37 o
  -4   5  14        0.70        0.58      0.31 o
  -3   5  14        0.60       -0.98      0.98 o
  -2   5  14        7.14        6.25      0.36 o
  -1   5  14       25.53       22.40      0.62 o
   0   5  14        0.72        0.47      1.08 o
   1   5  14        1.59        1.73      0.31 o
   2   5  14       16.67       15.33      0.48 o
   3   5  14        6.07        5.07      0.40 o
   4   5  14       16.63       17.42      0.57 o
   5   5  14        0.85        0.45      0.38 o
  -6   6  14        5.34        4.82      0.44 o
  -5   6  14        2.38        2.01      0.38 o
  -4   6  14       11.44       10.91      0.46 o
  -3   6  14        0.88        1.04      0.36 o
  -2   6  14       22.08       20.62      0.68 o
  -1   6  14        0.46        1.42      0.34 o
   0   6  14        2.69        2.55      0.39 o
   1   6  14       48.95       43.49      1.22 o
   2   6  14       22.77       25.55      0.73 o
   3   6  14        4.57        4.50      0.44 o
  -6  -6  15        9.00        7.99      0.49 o
  -5  -6  15        1.17       -0.84      1.30 o
  -4  -6  15        1.87        2.30      0.37 o
  -3  -6  15        2.22        1.61      0.37 o
  -2  -6  15        7.11        7.47      0.43 o
  -1  -6  15        0.73        1.43      0.36 o
   0  -6  15        1.33       -0.65      1.29 o
   1  -6  15       11.53       10.45      0.53 o
   2  -6  15        7.97        8.01      0.49 o
  -8  -5  15        6.78        6.66      0.44 o
  -7  -5  15        8.37        9.00      0.44 o
  -6  -5  15        8.40        8.59      0.41 o
  -5  -5  15       11.26       11.62      0.44 o
  -4  -5  15       10.73       10.46      0.42 o
  -3  -5  15       12.93       13.24      0.44 o
  -2  -5  15       13.11       12.48      0.43 o
  -1  -5  15        2.75        2.96      0.34 o
   0  -5  15        7.49        7.10      0.38 o
   1  -5  15        0.83       -0.29      1.06 o
   2  -5  15        4.61        3.79      0.37 o
   3  -5  15        1.49        0.40      1.30 o
   4  -5  15       15.52       15.27      0.56 o
 -10  -4  15        0.19        0.35      1.26 o
  -9  -4  15        6.57        6.55      0.41 o
  -8  -4  15        0.25       -0.38      1.09 o
  -7  -4  15        1.22        1.17      0.31 o
  -6  -4  15       16.52       15.32      0.48 o
  -5  -4  15        7.04        6.92      0.35 o
  -4  -4  15       26.31       25.09      0.72 o
  -3  -4  15        5.26        5.05      0.31 o
  -2  -4  15        9.65        9.23      0.35 o
  -1  -4  15       18.56       17.53      0.57 o
   0  -4  15       15.16       15.86      0.50 o
   1  -4  15       16.61       15.90      0.43 o
   2  -4  15       11.13       11.84      0.41 o
   3  -4  15        5.32        5.26      0.35 o
   4  -4  15        4.25        3.58      0.36 o
   5  -4  15        8.22        8.53      0.43 o
   6  -4  15        4.47        4.66      0.43 o
 -11  -3  15        4.81        5.03      0.43 o
 -10  -3  15        4.81        4.82      0.38 o
  -9  -3  15        9.30       11.18      0.42 o
  -8  -3  15        5.86        4.75      0.35 o
  -7  -3  15       11.05       11.04      0.38 o
  -6  -3  15        2.59        2.45      0.29 o
  -5  -3  15        4.02        3.47      0.28 o
  -4  -3  15        4.78        4.28      0.28 o
  -3  -3  15       99.82       95.14      2.50 o
  -2  -3  15        0.65        0.43      0.24 o
  -1  -3  15       42.85       42.91      1.24 o
   0  -3  15       35.45       32.71      1.00 o
   1  -3  15        9.22        8.99      0.33 o
   2  -3  15       54.56       52.82      1.64 o
   3  -3  15       14.96       13.38      0.40 o
   4  -3  15       44.07       42.74      1.30 o
   5  -3  15        0.87        0.99      0.31 o
   6  -3  15        0.50       -0.64      1.15 o
   7  -3  15        5.77        5.84      0.44 o
 -11  -2  15        7.05        7.22      0.43 o
 -10  -2  15        1.58        0.52      1.21 o
  -9  -2  15        8.79        8.83      0.39 o
  -8  -2  15       12.41       12.79      0.40 o
  -7  -2  15        0.35       -0.87      0.87 o
  -6  -2  15       20.98       19.74      0.60 o
  -5  -2  15        4.26        3.54      0.27 o
  -4  -2  15       11.22       10.74      0.32 o
  -3  -2  15       10.34        9.54      0.31 o
  -2  -2  15       15.15       13.19      0.43 o
  -1  -2  15      119.61      111.38      2.47 o
   0  -2  15        1.95        1.31      0.22 o
   1  -2  15       33.73       29.26      0.89 o
   2  -2  15       18.44       17.86      0.57 o
   3  -2  15        0.87        0.57      0.25 o
   4  -2  15        6.68        6.20      0.32 o
   5  -2  15        1.36        0.91      0.31 o
   6  -2  15        7.33        6.57      0.39 o
   7  -2  15        3.69        3.45      0.39 o
 -12  -1  15        0.29        0.93      0.35 o
 -11  -1  15        1.96        2.60      0.35 o
 -10  -1  15       13.54       12.98      0.44 o
  -9  -1  15        3.21        3.43      0.31 o
  -8  -1  15       31.88       32.25      0.98 o
  -7  -1  15       18.49       18.51      0.51 o
  -6  -1  15        0.48        0.25      0.81 o
  -5  -1  15      110.45       97.86      2.35 o
  -4  -1  15       11.52       11.11      0.29 o
  -3  -1  15      131.60      113.56      2.44 o
  -2  -1  15        9.04        5.33      0.22 o
  -1  -1  15       13.19       10.72      0.30 o
   0  -1  15       23.52       27.99      0.93 o
   1  -1  15       29.91       26.79      0.87 o
   2  -1  15        9.88        8.97      0.30 o
   3  -1  15        2.32        1.94      0.25 o
   4  -1  15       47.30       43.63      1.39 o
   5  -1  15        0.27       -0.78      0.89 o
   6  -1  15       14.07       12.69      0.44 o
   7  -1  15        3.40        3.45      0.35 o
   8  -1  15        1.53        1.80      0.38 o
 -12   0  15        0.04       -0.26      0.78 o
 -11   0  15        1.49        1.64      0.41 o
 -10   0  15        2.26        2.88      0.30 o
  -9   0  15        1.41        1.41      0.25 o
  -8   0  15        6.67        6.13      0.22 o
  -7   0  15        0.10        0.29      0.16 o
  -6   0  15       71.18       73.94      1.76 o
  -5   0  15       20.07       21.54      0.45 o
  -4   0  15       18.14       18.43      0.88 o
  -3   0  15       98.29       74.30      3.66 o
  -2   0  15       75.24       79.57      2.04 o
  -1   0  15        0.50       -0.14      0.42 o
   0   0  15       13.96       11.98      0.43 o
   1   0  15      121.46      106.50      4.03 o
   2   0  15       34.56       29.23      2.36 o
   3   0  15       64.93       64.59      3.33 o
   4   0  15        7.35        7.49      0.43 o
   5   0  15       29.26       29.01      3.03 o
   6   0  15       11.25       12.00      0.38 o
   7   0  15        0.12        0.56      0.22 o
   8   0  15       18.93       20.47      0.48 o
 -12   1  15        0.36        0.85      0.35 o
 -11   1  15        2.00        2.61      0.36 o
 -10   1  15       13.76       14.10      0.44 o
  -9   1  15        3.31        3.46      0.32 o
  -8   1  15       31.66       34.32      1.00 o
  -7   1  15       17.73       18.58      0.51 o
  -6   1  15        0.47       -0.60      0.86 o
  -5   1  15      107.99       96.83      2.41 o
  -4   1  15       11.34       11.79      0.29 o
  -3   1  15      132.53      124.45      2.53 o
  -2   1  15        8.44        4.96      0.22 o
  -1   1  15       14.33       13.01      0.32 o
   0   1  15       23.39       28.86      0.99 o
   1   1  15       29.55       28.78      0.91 o
   2   1  15       10.36       10.66      0.32 o
   3   1  15        2.37        2.86      0.25 o
   4   1  15       46.62       50.65      1.43 o
   5   1  15        0.29        0.18      0.26 o
   6   1  15       13.70       15.07      0.45 o
   7   1  15        3.47        3.99      0.36 o
   8   1  15        1.52        1.34      0.38 o
 -11   2  15        7.07        7.43      0.42 o
 -10   2  15        1.49        1.35      0.31 o
  -9   2  15        8.17        8.53      0.38 o
  -8   2  15       12.90       13.84      0.41 o
  -7   2  15        0.31       -0.07      0.24 o
  -6   2  15       20.95       20.75      0.59 o
  -5   2  15        4.24        4.00      0.26 o
  -4   2  15       12.53       12.56      0.34 o
  -3   2  15       10.02        9.49      0.30 o
  -2   2  15       13.73       13.32      0.43 o
  -1   2  15      121.64      114.70      2.58 o
   0   2  15        1.88        1.79      0.22 o
   1   2  15       33.46       31.61      0.90 o
   2   2  15       18.20       17.45      0.59 o
   3   2  15        1.08        0.70      0.25 o
   4   2  15        6.72        6.70      0.33 o
   5   2  15        1.34        1.25      0.30 o
   6   2  15        7.23        7.65      0.40 o
   7   2  15        3.77        4.42      0.39 o
 -11   3  15        4.80        5.04      0.44 o
 -10   3  15        5.08        4.43      0.37 o
  -9   3  15        9.18       11.31      0.42 o
  -8   3  15        6.29        5.90      0.36 o
  -7   3  15       10.62       11.26      0.37 o
  -6   3  15        2.69        2.81      0.28 o
  -5   3  15        4.77        4.56      0.29 o
  -4   3  15        4.73        4.70      0.29 o
  -3   3  15      100.75       98.50      2.52 o
  -2   3  15        0.80        0.60      0.24 o
  -1   3  15       43.38       43.73      1.25 o
   0   3  15       35.61       34.80      1.01 o
   1   3  15        9.67       10.66      0.33 o
   2   3  15       54.69       56.75      1.63 o
   3   3  15       14.79       14.63      0.42 o
   4   3  15       43.63       48.39      1.36 o
   5   3  15        1.03        1.18      0.31 o
   6   3  15        0.64       -0.56      1.13 o
   7   3  15        5.78        5.80      0.45 o
 -10   4  15        0.18       -0.09      1.17 o
  -9   4  15        6.33        6.58      0.42 o
  -8   4  15        0.33        0.84      0.31 o
  -7   4  15        1.17        0.73      0.31 o
  -6   4  15       16.92       15.87      0.48 o
  -5   4  15        7.17        7.98      0.35 o
  -4   4  15       25.45       24.48      0.72 o
  -3   4  15        5.55        5.18      0.31 o
  -2   4  15        9.82        9.78      0.34 o
  -1   4  15       17.64       15.45      0.57 o
   0   4  15       14.79       15.76      0.48 o
   1   4  15       16.30       16.63      0.44 o
   2   4  15       11.14       12.25      0.40 o
   3   4  15        5.90        5.93      0.36 o
   4   4  15        4.27        3.70      0.38 o
   5   4  15        8.54        9.09      0.45 o
   6   4  15        4.34        4.97      0.42 o
  -8   5  15        6.99        6.49      0.44 o
  -7   5  15        8.20        9.27      0.42 o
  -6   5  15        8.33        8.33      0.42 o
  -5   5  15       11.77       11.76      0.44 o
  -4   5  15       10.70       11.02      0.43 o
  -3   5  15       12.96       13.21      0.45 o
  -2   5  15       13.33       12.43      0.43 o
  -1   5  15        2.52        3.28      0.34 o
   0   5  15        7.75        7.12      0.38 o
   1   5  15        0.88        0.89      0.33 o
   2   5  15        4.33        4.01      0.37 o
   3   5  15        1.44        0.32      1.21 o
   4   5  15       15.21       16.59      0.56 o
  -6   6  15        8.87        9.22      0.48 o
  -5   6  15        1.19        0.38      0.39 o
  -4   6  15        1.79        1.98      0.36 o
  -3   6  15        2.11        1.71      0.36 o
  -2   6  15        6.85        6.56      0.43 o
  -1   6  15        0.86        1.22      0.36 o
   0   6  15        1.25        1.32      0.37 o
   1   6  15       11.35       10.65      0.52 o
   2   6  15        7.95        9.00      0.49 o
  -5  -6  16        2.81        2.77      0.42 o
  -4  -6  16        0.08       -0.38      0.38 o
  -3  -6  16        0.18       -1.17      1.31 o
  -2  -6  16        0.70       -0.58      1.25 o
  -1  -6  16        7.08        6.74      0.45 o
   0  -6  16        1.52        1.71      0.42 o
   1  -6  16        6.15        4.71      0.47 o
  -8  -5  16        1.09        0.00      1.25 o
  -7  -5  16        3.37        3.10      0.37 o
  -6  -5  16        0.73        0.93      0.34 o
  -5  -5  16        0.07       -0.19      0.33 o
  -4  -5  16       24.56       23.87      0.70 o
  -3  -5  16       33.50       32.55      1.10 o
  -2  -5  16        3.56        3.75      0.36 o
  -1  -5  16        0.11        0.01      0.32 o
   0  -5  16        8.28        8.96      0.42 o
   1  -5  16        0.69        0.00      1.08 o
   2  -5  16        1.47        1.86      0.35 o
   3  -5  16        6.05        6.04      0.41 o
  -9  -4  16        2.31        1.85      0.40 o
  -8  -4  16        7.97        7.69      0.41 o
  -7  -4  16        3.39        3.30      0.34 o
  -6  -4  16       19.24       19.82      0.54 o
  -5  -4  16        2.93        2.66      0.33 o
  -4  -4  16       24.98       23.86      0.72 o
  -3  -4  16       12.79       12.52      0.39 o
  -2  -4  16        2.19        1.55      0.29 o
  -1  -4  16       28.36       25.76      0.80 o
   0  -4  16        2.38        2.57      0.31 o
   1  -4  16       20.79       19.61      0.55 o
   2  -4  16        0.62        0.28      0.94 o
   3  -4  16        4.66        5.13      0.37 o
   4  -4  16        5.21        4.59      0.38 o
   5  -4  16        1.17        0.61      0.38 o
 -10  -3  16        8.31        7.76      0.42 o
  -9  -3  16        7.87        7.04      0.41 o
  -8  -3  16        5.66        5.04      0.34 o
  -7  -3  16       11.34       11.81      0.43 o
  -6  -3  16        1.74        2.06      0.28 o
  -5  -3  16       10.50       10.56      0.35 o
  -4  -3  16       16.26       15.28      0.44 o
  -3  -3  16        1.73        1.44      0.27 o
  -2  -3  16        9.32        8.79      0.33 o
  -1  -3  16       12.69       11.57      0.35 o
   0  -3  16        4.18        3.53      0.28 o
   1  -3  16        7.29        7.23      0.33 o
   2  -3  16       11.37       10.63      0.37 o
   3  -3  16        6.44        5.42      0.35 o
   4  -3  16       25.95       24.68      0.75 o
   5  -3  16        3.68        3.61      0.35 o
   6  -3  16        1.01        0.08      1.20 o
 -11  -2  16        0.75       -0.76      1.08 o
 -10  -2  16        0.80        1.33      0.33 o
  -9  -2  16        1.08        1.29      0.30 o
  -8  -2  16       17.60       16.55      0.46 o
  -7  -2  16       13.65       13.55      0.38 o
  -6  -2  16       25.30       24.29      0.80 o
  -5  -2  16       16.59       15.74      0.44 o
  -4  -2  16       40.70       36.18      1.12 o
  -3  -2  16        8.41        8.39      0.29 o
  -2  -2  16        1.49       -0.15      0.80 o
  -1  -2  16       24.20       23.47      0.74 o
   0  -2  16        1.59        2.51      0.25 o
   1  -2  16       18.74       17.73      0.55 o
   2  -2  16        7.44        7.87      0.31 o
   3  -2  16       12.41       14.03      0.41 o
   4  -2  16        7.28        6.68      0.34 o
   5  -2  16        3.51        2.89      0.33 o
   6  -2  16       12.96       12.90      0.47 o
   7  -2  16        0.64       -1.17      1.17 o
 -11  -1  16        7.47        8.07      0.43 o
 -10  -1  16        7.87        7.20      0.39 o
  -9  -1  16        1.56        1.41      0.30 o
  -8  -1  16        2.74        1.49      0.29 o
  -7  -1  16        4.91        4.43      0.29 o
  -6  -1  16       18.38       16.00      0.47 o
  -5  -1  16        2.30        2.35      0.24 o
  -4  -1  16       26.20       27.83      0.79 o
  -3  -1  16      143.09      135.89      2.77 o
  -2  -1  16       20.90       19.93      0.57 o
  -1  -1  16        8.67        8.03      0.27 o
   0  -1  16      190.67      168.77      3.08 o
   1  -1  16        6.71        6.31      0.29 o
   2  -1  16       11.37       10.81      0.33 o
   3  -1  16       14.03       13.04      0.38 o
   4  -1  16       10.76        8.93      0.37 o
   5  -1  16        2.62        2.77      0.31 o
   6  -1  16        0.98        0.30      1.03 o
   7  -1  16        6.50        7.50      0.41 o
 -11   0  16        3.85        4.67      0.28 o
 -10   0  16        6.91        9.27      0.28 o
  -9   0  16        0.01        0.00      0.70 o
  -8   0  16       21.21       21.03      0.44 o
  -7   0  16        9.37       12.24      0.26 o
  -6   0  16       59.80       61.69      1.79 o
  -5   0  16        4.27        3.65      0.25 o
  -4   0  16       22.50       20.10      0.59 o
  -3   0  16       30.76       35.24      0.74 o
  -2   0  16       92.40       70.85      2.39 o
  -1   0  16       42.46       39.83      1.04 o
   0   0  16        3.46        2.54      0.16 o
   1   0  16       21.39       19.83      0.98 o
   2   0  16       21.09       20.39      0.98 o
   3   0  16       22.43       21.96      1.00 o
   4   0  16       21.59       21.75      1.06 o
   5   0  16       13.21       14.24      0.83 o
   6   0  16       12.63       12.81      0.31 o
   7   0  16        0.07        0.21      0.78 o
 -11   1  16        7.44        9.37      0.43 o
 -10   1  16        7.86        8.45      0.39 o
  -9   1  16        1.70        1.85      0.30 o
  -8   1  16        2.69        1.91      0.27 o
  -7   1  16        4.95        4.77      0.29 o
  -6   1  16       18.62       17.73      0.47 o
  -5   1  16        2.21        2.10      0.25 o
  -4   1  16       25.98       30.85      0.81 o
  -3   1  16      140.28      138.87      2.79 o
  -2   1  16       20.93       19.96      0.57 o
  -1   1  16        8.82        8.58      0.28 o
   0   1  16      188.13      183.34      3.27 o
   1   1  16        6.50        7.61      0.29 o
   2   1  16       11.22       12.98      0.34 o
   3   1  16       13.85       14.83      0.40 o
   4   1  16       10.93       11.37      0.38 o
   5   1  16        2.91        3.12      0.32 o
   6   1  16        1.07        0.85      0.32 o
   7   1  16        6.23        7.13      0.42 o
 -11   2  16        0.74        0.65      0.35 o
 -10   2  16        0.66        1.04      0.33 o
  -9   2  16        1.05        1.34      0.30 o
  -8   2  16       18.12       18.20      0.47 o
  -7   2  16       13.68       13.73      0.38 o
  -6   2  16       25.16       25.37      0.82 o
  -5   2  16       16.94       17.00      0.45 o
  -4   2  16       41.60       37.48      1.17 o
  -3   2  16        8.53        9.29      0.29 o
  -2   2  16        1.37        0.29      0.73 o
  -1   2  16       23.24       24.98      0.77 o
   0   2  16        1.54        1.84      0.25 o
   1   2  16       18.78       20.19      0.57 o
   2   2  16        7.39        8.59      0.32 o
   3   2  16       12.85       16.58      0.43 o
   4   2  16        6.88        7.25      0.35 o
   5   2  16        3.23        3.31      0.33 o
   6   2  16       13.16       15.64      0.49 o
   7   2  16        0.64        1.21      0.36 o
 -10   3  16        8.47        8.37      0.44 o
  -9   3  16        7.59        7.03      0.40 o
  -8   3  16        5.69        5.15      0.35 o
  -7   3  16       11.21       12.77      0.43 o
  -6   3  16        1.79        1.76      0.28 o
  -5   3  16       11.12       11.74      0.36 o
  -4   3  16       16.02       16.45      0.44 o
  -3   3  16        1.64        2.35      0.26 o
  -2   3  16        9.57        9.86      0.33 o
  -1   3  16       12.67       12.35      0.35 o
   0   3  16        4.75        4.73      0.29 o
   1   3  16        7.34        7.89      0.34 o
   2   3  16       11.19       10.64      0.37 o
   3   3  16        6.56        5.54      0.35 o
   4   3  16       26.04       27.64      0.79 o
   5   3  16        3.87        3.83      0.36 o
   6   3  16        1.08        1.47      0.36 o
  -9   4  16        2.18        2.96      0.37 o
  -8   4  16        8.22        7.93      0.41 o
  -7   4  16        3.36        3.69      0.34 o
  -6   4  16       19.15       18.93      0.55 o
  -5   4  16        2.87        2.60      0.33 o
  -4   4  16       24.08       23.85      0.72 o
  -3   4  16       13.28       13.17      0.40 o
  -2   4  16        2.24        1.90      0.29 o
  -1   4  16       28.18       27.63      0.80 o
   0   4  16        2.35        3.03      0.31 o
   1   4  16       20.85       21.20      0.56 o
   2   4  16        0.67        0.62      0.31 o
   3   4  16        4.71        6.21      0.37 o
   4   4  16        5.16        4.45      0.37 o
   5   4  16        1.21        2.33      0.38 o
  -8   5  16        1.13        0.65      0.39 o
  -7   5  16        3.21        2.68      0.38 o
  -6   5  16        0.75        1.37      0.33 o
  -5   5  16        0.13        0.23      1.06 o
  -4   5  16       24.24       22.53      0.71 o
  -3   5  16       33.90       33.99      1.12 o
  -2   5  16        3.18        4.31      0.36 o
  -1   5  16        0.13       -0.15      0.94 o
   0   5  16        8.33        9.38      0.43 o
   1   5  16        0.65        0.63      0.33 o
   2   5  16        1.25        1.17      0.34 o
   3   5  16        6.00        6.05      0.41 o
  -5   6  16        2.88        3.22      0.41 o
  -4   6  16        0.05       -0.34      1.16 o
  -3   6  16        0.22       -1.17      1.19 o
  -2   6  16        0.63        1.12      0.36 o
  -1   6  16        7.30        6.50      0.48 o
   0   6  16        1.53        1.89      0.41 o
   1   6  16        6.33        5.51      0.48 o
  -3  -6  17        0.85       -0.86      1.15 o
  -2  -6  17        6.44        5.14      0.45 o
  -1  -6  17        8.57        9.50      0.49 o
  -7  -5  17        0.22        0.31      0.36 o
  -6  -5  17        2.64        1.24      0.38 o
  -5  -5  17        1.79        1.99      0.35 o
  -4  -5  17       15.27       13.43      0.50 o
  -3  -5  17       18.40       18.80      0.59 o
  -2  -5  17        1.34       -0.53      1.21 o
  -1  -5  17        3.24        3.04      0.36 o
   0  -5  17       12.41       11.28      0.46 o
   1  -5  17        7.72        6.25      0.41 o
   2  -5  17        4.34        4.64      0.43 o
   3  -5  17       12.89       12.66      0.54 o
  -9  -4  17        1.80       -1.20      1.35 o
  -8  -4  17       10.45        9.51      0.45 o
  -7  -4  17        1.81        2.89      0.35 o
  -6  -4  17        5.97        6.77      0.38 o
  -5  -4  17        7.09        6.91      0.38 o
  -4  -4  17        4.99        3.94      0.34 o
  -3  -4  17       13.76       14.16      0.43 o
  -2  -4  17        2.52        2.45      0.33 o
  -1  -4  17       58.10       54.51      1.66 o
   0  -4  17        0.18        0.57      0.30 o
   1  -4  17       10.74       11.17      0.42 o
   2  -4  17        9.11        8.70      0.41 o
   3  -4  17        0.93       -0.39      1.14 o
   4  -4  17        2.31        2.15      0.37 o
 -10  -3  17        0.87       -0.42      1.21 o
  -9  -3  17        5.25        5.15      0.39 o
  -8  -3  17        2.00        2.23      0.33 o
  -7  -3  17        0.45        0.92      0.29 o
  -6  -3  17       15.23       14.61      0.50 o
  -5  -3  17        5.45        4.70      0.32 o
  -4  -3  17        8.29        8.74      0.35 o
  -3  -3  17        0.82        0.98      0.26 o
  -2  -3  17        4.60        3.83      0.29 o
  -1  -3  17        3.28        3.13      0.29 o
   0  -3  17        2.35        2.24      0.28 o
   1  -3  17        9.13        8.71      0.35 o
   2  -3  17        1.97        1.29      0.31 o
   3  -3  17       11.87       12.39      0.43 o
   4  -3  17        0.60        0.00      1.01 o
   5  -3  17        5.51        5.37      0.40 o
   6  -3  17        0.30        0.35      1.15 o
 -11  -2  17        1.40        1.69      0.38 o
 -10  -2  17        1.97        3.13      0.34 o
  -9  -2  17        1.75        0.15      1.06 o
  -8  -2  17       14.21       12.79      0.44 o
  -7  -2  17        0.70        0.13      0.90 o
  -6  -2  17       18.24       17.10      0.51 o
  -5  -2  17        9.46        9.45      0.34 o
  -4  -2  17        4.27        3.83      0.27 o
  -3  -2  17       20.06       18.42      0.47 o
  -2  -2  17       14.77       12.81      0.35 o
  -1  -2  17       55.55       50.60      1.56 o
   0  -2  17        8.50        7.99      0.31 o
   1  -2  17       34.63       34.08      1.04 o
   2  -2  17        7.41        7.37      0.32 o
   3  -2  17       12.99       11.56      0.39 o
   4  -2  17        4.80        3.82      0.35 o
   5  -2  17        4.81        5.40      0.38 o
   6  -2  17       14.11       12.97      0.49 o
 -11  -1  17        7.62        9.44      0.46 o
 -10  -1  17        3.87        3.79      0.36 o
  -9  -1  17        1.91        1.94      0.32 o
  -8  -1  17        2.83        3.44      0.30 o
  -7  -1  17       23.50       23.45      0.81 o
  -6  -1  17        5.77        5.83      0.30 o
  -5  -1  17       16.18       14.24      0.45 o
  -4  -1  17       73.06       67.45      1.81 o
  -3  -1  17       29.01       26.75      0.77 o
  -2  -1  17        2.07        2.67      0.23 o
  -1  -1  17        2.56        2.48      0.25 o
   0  -1  17        5.26        3.78      0.32 o
   1  -1  17        7.55        7.47      0.30 o
   2  -1  17        1.94        1.50      0.25 o
   3  -1  17       44.71       42.30      1.29 o
   4  -1  17       11.90       11.93      0.41 o
   5  -1  17        2.40        2.76      0.32 o
   6  -1  17        9.15        9.91      0.44 o
   7  -1  17        3.75        3.70      0.40 o
 -11   0  17        0.43       -0.31      0.50 o
 -10   0  17        3.99        4.64      0.26 o
  -9   0  17        0.38        0.77      0.21 o
  -8   0  17       28.84       26.62      0.79 o
  -7   0  17        2.95        4.40      0.21 o
  -6   0  17       11.01        9.67      0.56 o
  -5   0  17       76.69       75.21      5.14 o
  -4   0  17        0.03        0.14      0.25 o
  -3   0  17       24.15       20.16      1.15 o
  -2   0  17      123.73      116.91      6.58 o
  -1   0  17       87.75       87.71      5.86 o
   0   0  17        2.50        4.41      0.33 o
   1   0  17       18.73       19.52      0.84 o
   2   0  17        3.94        4.09      0.42 o
   3   0  17        2.65        2.72      0.20 o
   4   0  17       10.95       10.79      0.62 o
   5   0  17        2.77        3.35      0.31 o
   6   0  17       26.46       29.00      2.05 o
   7   0  17        0.10       -0.04      0.83 o
 -11   1  17        7.51        8.56      0.45 o
 -10   1  17        3.89        4.03      0.35 o
  -9   1  17        2.21        2.23      0.33 o
  -8   1  17        2.76        3.00      0.31 o
  -7   1  17       23.49       24.70      0.83 o
  -6   1  17        6.25        6.69      0.31 o
  -5   1  17       17.00       15.30      0.47 o
  -4   1  17       71.38       71.41      1.90 o
  -3   1  17       28.87       29.67      0.78 o
  -2   1  17        2.37        2.20      0.24 o
  -1   1  17        2.41        2.92      0.24 o
   0   1  17        4.97        4.54      0.33 o
   1   1  17        7.19        7.18      0.31 o
   2   1  17        1.86        1.89      0.26 o
   3   1  17       44.04       48.55      1.36 o
   4   1  17       11.96       13.98      0.42 o
   5   1  17        2.62        2.37      0.35 o
   6   1  17        9.01        9.37      0.45 o
   7   1  17        3.53        4.22      0.41 o
 -11   2  17        1.32        0.58      0.38 o
 -10   2  17        2.00        2.96      0.34 o
  -9   2  17        1.74        0.52      1.27 o
  -8   2  17       13.93       13.04      0.44 o
  -7   2  17        0.60       -0.06      0.94 o
  -6   2  17       17.35       18.87      0.50 o
  -5   2  17        9.06        9.79      0.34 o
  -4   2  17        4.13        3.34      0.28 o
  -3   2  17       20.70       20.77      0.48 o
  -2   2  17       14.80       14.42      0.36 o
  -1   2  17       55.70       59.09      1.60 o
   0   2  17        8.94        9.16      0.33 o
   1   2  17       35.16       37.17      1.10 o
   2   2  17        7.79        7.68      0.34 o
   3   2  17       12.90       13.96      0.41 o
   4   2  17        4.59        4.50      0.35 o
   5   2  17        4.78        5.84      0.38 o
   6   2  17       14.26       15.59      0.52 o
 -10   3  17        0.89       -0.34      1.14 o
  -9   3  17        5.15        5.45      0.39 o
  -8   3  17        2.08        1.88      0.33 o
  -7   3  17        0.49        0.63      0.29 o
  -6   3  17       15.07       15.86      0.49 o
  -5   3  17        5.73        5.21      0.33 o
  -4   3  17        7.58        8.34      0.34 o
  -3   3  17        0.91        0.96      0.26 o
  -2   3  17        4.83        4.51      0.30 o
  -1   3  17        3.21        3.32      0.28 o
   0   3  17        2.58        3.05      0.29 o
   1   3  17        9.21        9.88      0.36 o
   2   3  17        1.70        1.21      0.31 o
   3   3  17       12.40       14.34      0.45 o
   4   3  17        0.63       -1.00      1.11 o
   5   3  17        5.34        4.74      0.40 o
   6   3  17        0.31       -0.97      1.14 o
  -9   4  17        1.78       -0.43      1.26 o
  -8   4  17       10.61       11.45      0.46 o
  -7   4  17        1.78        2.54      0.34 o
  -6   4  17        5.94        6.52      0.38 o
  -5   4  17        7.59        8.21      0.38 o
  -4   4  17        5.11        5.10      0.35 o
  -3   4  17       14.07       15.15      0.44 o
  -2   4  17        2.55        3.34      0.33 o
  -1   4  17       58.39       56.39      1.67 o
   0   4  17        0.24        0.03      0.31 o
   1   4  17       11.07       12.40      0.44 o
   2   4  17        8.90        9.39      0.41 o
   3   4  17        0.97        2.10      0.33 o
   4   4  17        2.33        2.59      0.37 o
  -7   5  17        0.16        0.21      0.36 o
  -6   5  17        2.47        2.38      0.36 o
  -5   5  17        1.67        1.77      0.36 o
  -4   5  17       15.08       14.38      0.49 o
  -3   5  17       18.39       18.39      0.58 o
  -2   5  17        1.09        1.25      0.33 o
  -1   5  17        3.23        2.87      0.36 o
   0   5  17       12.03       10.82      0.47 o
   1   5  17        7.63        6.60      0.41 o
   2   5  17        4.20        4.25      0.41 o
   3   5  17       12.96       13.81      0.54 o
  -3   6  17        1.00        1.46      0.38 o
  -2   6  17        6.38        5.43      0.45 o
  -1   6  17        8.56        8.79      0.50 o
  -6  -5  18        6.69        5.78      0.45 o
  -5  -5  18        1.47        1.12      0.36 o
  -4  -5  18        8.33        8.89      0.45 o
  -3  -5  18        1.19        1.48      0.36 o
  -2  -5  18        7.48        6.84      0.42 o
  -1  -5  18        1.46        2.39      0.35 o
   0  -5  18        4.39        4.81      0.39 o
   1  -5  18        3.48        4.35      0.41 o
   2  -5  18        5.22        5.30      0.45 o
  -8  -4  18        3.87        3.69      0.40 o
  -7  -4  18        0.60        0.40      1.08 o
  -6  -4  18        1.74        0.00      1.18 o
  -5  -4  18        4.61        3.93      0.36 o
  -4  -4  18       15.19       13.82      0.46 o
  -3  -4  18        8.54        7.61      0.39 o
  -2  -4  18       14.77       14.65      0.52 o
  -1  -4  18        1.97        2.29      0.33 o
   0  -4  18        0.57        0.87      0.31 o
   1  -4  18        5.99        5.40      0.38 o
   2  -4  18        7.63        6.37      0.41 o
   3  -4  18        0.74       -1.14      1.14 o
   4  -4  18        4.22        4.73      0.41 o
 -10  -3  18        0.27        1.16      0.36 o
  -9  -3  18        2.97        2.18      0.36 o
  -8  -3  18        0.02       -0.31      1.10 o
  -7  -3  18        1.17        1.53      0.32 o
  -6  -3  18       29.58       28.22      0.90 o
  -5  -3  18       22.18       21.72      0.67 o
  -4  -3  18       81.97       80.75      2.31 o
  -3  -3  18       25.51       22.50      0.70 o
  -2  -3  18       18.72       17.83      0.51 o
  -1  -3  18       30.05       28.20      0.85 o
   0  -3  18       14.22       13.11      0.40 o
   1  -3  18       26.89       24.44      0.79 o
   2  -3  18        9.24        9.26      0.40 o
   3  -3  18        2.45        2.12      0.34 o
   4  -3  18        0.76        0.24      1.11 o
   5  -3  18        3.16        3.23      0.39 o
 -10  -2  18        5.87        5.43      0.39 o
  -9  -2  18        2.54        2.63      0.35 o
  -8  -2  18        7.41        7.78      0.38 o
  -7  -2  18       11.54       10.06      0.39 o
  -6  -2  18       28.81       28.74      0.84 o
  -5  -2  18        4.60        4.94      0.30 o
  -4  -2  18       11.60       10.32      0.35 o
  -3  -2  18       14.33       12.97      0.43 o
  -2  -2  18        1.48        2.25      0.25 o
  -1  -2  18       38.69       36.22      1.14 o
   0  -2  18        2.16       -0.24      1.04 o
   1  -2  18       12.81       12.15      0.37 o
   2  -2  18       11.49       10.03      0.38 o
   3  -2  18        1.15        1.13      0.31 o
   4  -2  18       20.26       19.57      0.52 o
   5  -2  18        2.10        2.24      0.36 o
   6  -2  18        7.40        7.43      0.45 o
 -11  -1  18        4.42        4.84      0.43 o
 -10  -1  18        0.29        0.48      1.03 o
  -9  -1  18        0.39       -0.88      1.04 o
  -8  -1  18       17.86       20.49      0.62 o
  -7  -1  18        1.49        1.26      0.28 o
  -6  -1  18        4.93        4.75      0.31 o
  -5  -1  18       16.94       17.29      0.51 o
  -4  -1  18       12.33       14.20      0.44 o
  -3  -1  18        0.09        0.16      0.23 o
  -2  -1  18       25.41       22.41      0.72 o
  -1  -1  18        0.96        0.94      0.24 o
   0  -1  18        3.77        3.45      0.27 o
   1  -1  18       18.33       16.75      0.47 o
   2  -1  18        0.27        0.15      0.27 o
   3  -1  18       27.46       25.81      0.74 o
   4  -1  18        0.59        0.59      0.30 o
   5  -1  18        0.51       -0.55      1.12 o
   6  -1  18        9.36        9.61      0.47 o
 -11   0  18        0.13       -0.34      0.82 o
 -10   0  18        5.58        6.98      0.28 o
  -9   0  18       10.47       12.80      0.45 o
  -8   0  18       38.67       42.91      0.99 o
  -7   0  18        8.22        9.80      0.57 o
  -6   0  18        0.01       -0.06      0.28 o
  -5   0  18       72.64       69.96      1.75 o
  -4   0  18       25.88       24.62      1.24 o
  -3   0  18        0.84        0.84      0.16 o
  -2   0  18       54.47       53.22      3.05 o
  -1   0  18       50.34       47.46      2.80 o
   0   0  18       29.92       27.06      1.44 o
   1   0  18        4.34        4.45      0.20 o
   2   0  18       27.89       27.78      2.57 o
   3   0  18        0.42        0.54      0.19 o
   4   0  18        1.72        1.80      0.27 o
   5   0  18        8.35        8.84      1.14 o
   6   0  18       22.55       22.90      1.45 o
 -11   1  18        4.18        5.21      0.42 o
 -10   1  18        0.26       -0.16      1.10 o
  -9   1  18        0.28        0.56      0.31 o
  -8   1  18       17.28       20.87      0.62 o
  -7   1  18        1.61        1.65      0.29 o
  -6   1  18        4.37        4.75      0.30 o
  -5   1  18       17.11       18.41      0.51 o
  -4   1  18       12.81       16.36      0.46 o
  -3   1  18        0.11        0.29      0.23 o
  -2   1  18       25.60       24.31      0.75 o
  -1   1  18        1.22        1.56      0.24 o
   0   1  18        3.47        3.18      0.28 o
   1   1  18       18.13       18.48      0.49 o
   2   1  18        0.27        0.38      0.26 o
   3   1  18       26.81       30.65      0.76 o
   4   1  18        0.64        0.71      0.31 o
   5   1  18        0.43        0.85      0.32 o
   6   1  18        9.34       10.35      0.48 o
 -10   2  18        6.14        6.29      0.41 o
  -9   2  18        2.51        2.95      0.35 o
  -8   2  18        7.37        7.50      0.36 o
  -7   2  18       12.24       12.14      0.40 o
  -6   2  18       29.26       30.35      0.86 o
  -5   2  18        5.26        4.60      0.31 o
  -4   2  18       11.70       11.28      0.36 o
  -3   2  18       15.27       15.36      0.43 o
  -2   2  18        1.44        2.06      0.27 o
  -1   2  18       38.57       41.69      1.21 o
   0   2  18        2.48        3.39      0.28 o
   1   2  18       13.22       14.17      0.40 o
   2   2  18       11.43       11.60      0.39 o
   3   2  18        1.17        1.54      0.31 o
   4   2  18       20.84       23.74      0.54 o
   5   2  18        1.94        2.89      0.36 o
   6   2  18        7.44        8.63      0.47 o
 -10   3  18        0.28       -0.08      0.36 o
  -9   3  18        2.90        2.48      0.35 o
  -8   3  18        0.03       -0.84      1.05 o
  -7   3  18        1.12        1.86      0.31 o
  -6   3  18       29.32       29.03      0.91 o
  -5   3  18       21.97       21.58      0.68 o
  -4   3  18       81.69       84.41      2.36 o
  -3   3  18       25.85       23.65      0.73 o
  -2   3  18       18.40       20.06      0.53 o
  -1   3  18       29.86       31.74      0.88 o
   0   3  18       13.59       14.61      0.40 o
   1   3  18       26.67       27.57      0.82 o
   2   3  18        9.13       10.29      0.41 o
   3   3  18        2.50        3.01      0.34 o
   4   3  18        0.79        0.77      0.35 o
   5   3  18        3.01        3.18      0.41 o
  -8   4  18        4.01        4.47      0.42 o
  -7   4  18        0.56        0.56      1.16 o
  -6   4  18        1.74        1.33      0.34 o
  -5   4  18        5.09        4.60      0.37 o
  -4   4  18       15.11       14.67      0.46 o
  -3   4  18        7.83        7.85      0.39 o
  -2   4  18       14.72       15.36      0.53 o
  -1   4  18        1.89        1.80      0.34 o
   0   4  18        0.66        0.78      0.31 o
   1   4  18        6.06        6.43      0.38 o
   2   4  18        7.33        7.05      0.40 o
   3   4  18        0.72       -0.58      1.13 o
   4   4  18        3.98        5.61      0.42 o
  -6   5  18        6.62        5.46      0.45 o
  -5   5  18        1.42        1.57      0.37 o
  -4   5  18        8.36        9.14      0.44 o
  -3   5  18        1.24        1.23      0.36 o
  -2   5  18        7.98        8.08      0.43 o
  -1   5  18        1.33        1.03      0.36 o
   0   5  18        4.49        5.44      0.41 o
   1   5  18        3.67        3.78      0.42 o
   2   5  18        5.23        5.80      0.45 o
  -5  -5  19        5.48        5.05      0.44 o
  -4  -5  19        1.12        0.34      1.20 o
  -3  -5  19        1.64        1.95      0.39 o
  -2  -5  19        0.70       -0.25      1.33 o
  -1  -5  19        1.38       -0.09      1.24 o
   0  -5  19        1.57        1.68      0.39 o
  -8  -4  19        0.30        0.27      0.36 o
  -7  -4  19        1.59        0.17      1.22 o
  -6  -4  19        4.01        4.85      0.38 o
  -5  -4  19        1.32        0.31      1.05 o
  -4  -4  19        4.50        4.36      0.37 o
  -3  -4  19        2.43        2.05      0.35 o
  -2  -4  19       14.55       13.89      0.46 o
  -1  -4  19       12.35       13.46      0.46 o
   0  -4  19        0.69        0.15      1.14 o
   1  -4  19        0.32       -0.08      1.03 o
   2  -4  19        4.79        4.69      0.39 o
   3  -4  19        1.49        1.73      0.37 o
  -9  -3  19        0.54        0.93      0.35 o
  -8  -3  19        1.78        2.28      0.35 o
  -7  -3  19        1.16        1.71      0.32 o
  -6  -3  19        0.71       -0.65      1.06 o
  -5  -3  19        1.54        1.87      0.31 o
  -4  -3  19        4.87        4.18      0.35 o
  -3  -3  19        8.80        8.59      0.39 o
  -2  -3  19        0.53       -0.87      1.01 o
  -1  -3  19        2.96        2.39      0.33 o
   0  -3  19        3.75        3.65      0.34 o
   1  -3  19       32.62       30.01      0.90 o
   2  -3  19        1.22        1.61      0.33 o
   3  -3  19        2.54        0.48      1.16 o
   4  -3  19        1.23        1.18      0.37 o
 -10  -2  19        5.63        5.93      0.43 o
  -9  -2  19        7.17        8.37      0.41 o
  -8  -2  19        3.13        3.71      0.34 o
  -7  -2  19       17.43       17.91      0.56 o
  -6  -2  19        5.21        5.94      0.36 o
  -5  -2  19       33.45       32.16      1.04 o
  -4  -2  19       24.68       25.16      0.73 o
  -3  -2  19       22.25       19.63      0.57 o
  -2  -2  19       44.49       40.78      1.11 o
  -1  -2  19       32.27       29.23      0.92 o
   0  -2  19       10.84       10.38      0.38 o
   1  -2  19        4.66        4.74      0.34 o
   2  -2  19       20.89       21.98      0.62 o
   3  -2  19       18.24       17.23      0.57 o
   4  -2  19        9.64       10.00      0.44 o
   5  -2  19        7.13        6.60      0.44 o
 -10  -1  19        9.50       10.52      0.46 o
  -9  -1  19        3.91        2.73      0.35 o
  -8  -1  19       20.28       20.94      0.65 o
  -7  -1  19        1.06        0.27      1.02 o
  -6  -1  19       51.47       49.29      1.52 o
  -5  -1  19       19.92       21.05      0.59 o
  -4  -1  19       29.86       26.48      0.79 o
  -3  -1  19       27.87       26.98      0.82 o
  -2  -1  19        3.12        2.86      0.28 o
  -1  -1  19       54.83       51.99      1.60 o
   0  -1  19        9.57        8.60      0.36 o
   1  -1  19      121.21      113.66      3.08 o
   2  -1  19        3.90        3.82      0.34 o
   3  -1  19       25.75       24.65      0.78 o
   4  -1  19        1.97        1.08      0.34 o
   5  -1  19        6.02        5.66      0.41 o
 -10   0  19        2.12        2.83      0.26 o
  -9   0  19        2.05        1.29      0.46 o
  -8   0  19        7.91        6.58      0.58 o
  -7   0  19       18.65       18.63      0.74 o
  -6   0  19        3.34        3.12      0.24 o
  -5   0  19       11.31       12.40      0.47 o
  -4   0  19        4.39        3.88      0.22 o
  -3   0  19       10.26        9.61      0.23 o
  -2   0  19        7.51        9.32      0.54 o
  -1   0  19       22.14       22.16      1.55 o
   0   0  19       27.12       24.14      1.11 o
   1   0  19        5.51        6.64      0.50 o
   2   0  19        1.86        1.25      0.72 o
   3   0  19        0.16       -0.14      0.74 o
   4   0  19        1.63        1.62      0.23 o
   5   0  19        4.51        5.30      0.29 o
   6   0  19        1.72        2.05      0.50 o
 -10   1  19        9.64       11.55      0.45 o
  -9   1  19        3.88        3.14      0.36 o
  -8   1  19       20.91       23.43      0.67 o
  -7   1  19        1.03        0.69      0.31 o
  -6   1  19       51.61       53.10      1.55 o
  -5   1  19       20.27       21.87      0.61 o
  -4   1  19       30.83       29.28      0.82 o
  -3   1  19       27.82       28.47      0.84 o
  -2   1  19        3.47        3.81      0.28 o
  -1   1  19       56.01       58.97      1.69 o
   0   1  19        9.54        9.25      0.36 o
   1   1  19      123.03      130.26      3.26 o
   2   1  19        4.02        4.50      0.35 o
   3   1  19       26.55       28.26      0.82 o
   4   1  19        2.09        1.81      0.35 o
   5   1  19        5.86        6.44      0.42 o
 -10   2  19        5.80        5.93      0.44 o
  -9   2  19        6.89        7.65      0.41 o
  -8   2  19        3.02        2.88      0.36 o
  -7   2  19       17.45       20.14      0.57 o
  -6   2  19        5.12        7.25      0.36 o
  -5   2  19       32.04       32.44      1.04 o
  -4   2  19       24.24       26.82      0.75 o
  -3   2  19       21.33       22.44      0.57 o
  -2   2  19       43.54       43.19      1.15 o
  -1   2  19       32.39       31.36      0.96 o
   0   2  19        9.91       11.51      0.37 o
   1   2  19        4.61        4.67      0.35 o
   2   2  19       19.66       23.81      0.61 o
   3   2  19       18.42       18.85      0.58 o
   4   2  19        9.75       11.21      0.46 o
   5   2  19        6.85        7.48      0.45 o
  -9   3  19        0.49        0.40      0.36 o
  -8   3  19        1.81        2.47      0.35 o
  -7   3  19        1.13        1.14      0.31 o
  -6   3  19        0.59       -0.65      1.07 o
  -5   3  19        1.64        2.39      0.31 o
  -4   3  19        5.18        5.07      0.37 o
  -3   3  19        8.82        9.12      0.39 o
  -2   3  19        0.66        0.00      1.01 o
  -1   3  19        2.74        3.18      0.32 o
   0   3  19        3.67        3.47      0.34 o
   1   3  19       33.12       34.88      0.94 o
   2   3  19        1.17        1.80      0.32 o
   3   3  19        2.64        2.67      0.36 o
   4   3  19        1.09        0.69      0.37 o
  -8   4  19        0.33       -0.13      0.38 o
  -7   4  19        1.42        2.30      0.35 o
  -6   4  19        3.95        4.56      0.38 o
  -5   4  19        1.45       -1.32      1.34 o
  -4   4  19        4.33        3.90      0.37 o
  -3   4  19        2.42        2.35      0.34 o
  -2   4  19       14.90       15.32      0.48 o
  -1   4  19       12.49       13.83      0.45 o
   0   4  19        0.74        0.08      0.98 o
   1   4  19        0.32       -0.56      1.10 o
   2   4  19        4.65        5.19      0.40 o
   3   4  19        1.52        1.42      0.38 o
  -5   5  19        5.57        5.34      0.44 o
  -4   5  19        1.24        0.99      0.39 o
  -3   5  19        1.71        2.05      0.39 o
  -2   5  19        0.70        0.77      0.38 o
  -1   5  19        1.28        0.25      1.14 o
   0   5  19        1.53        1.77      0.38 o
  -3  -5  20        5.33        5.17      0.45 o
  -2  -5  20        1.82        2.16      0.38 o
  -7  -4  20        4.43        3.65      0.43 o
  -6  -4  20        1.62        1.87      0.37 o
  -5  -4  20       25.52       25.64      0.69 o
  -4  -4  20        2.68       -0.40      1.29 o
  -3  -4  20        5.25        4.55      0.38 o
  -2  -4  20        3.09        3.00      0.36 o
  -1  -4  20        2.06        1.85      0.34 o
   0  -4  20        4.71        5.05      0.38 o
   1  -4  20        1.58        1.49      0.37 o
   2  -4  20        4.89        5.43      0.42 o
  -8  -3  20        3.13        3.32      0.39 o
  -7  -3  20        0.47        0.24      1.09 o
  -6  -3  20       10.74       11.06      0.44 o
  -5  -3  20        6.26        6.37      0.38 o
  -4  -3  20       18.05       16.98      0.48 o
  -3  -3  20       14.18       13.61      0.49 o
  -2  -3  20        3.66        3.78      0.34 o
  -1  -3  20       10.73       10.07      0.41 o
   0  -3  20        0.19       -0.52      1.03 o
   1  -3  20       15.67       15.25      0.49 o
   2  -3  20        3.27        2.48      0.36 o
   3  -3  20        3.05        3.38      0.40 o
  -9  -2  20        3.42        4.17      0.38 o
  -8  -2  20        0.39       -0.79      1.11 o
  -7  -2  20        2.85        2.24      0.34 o
  -6  -2  20        1.20        0.00      1.10 o
  -5  -2  20        0.18       -0.21      0.88 o
  -4  -2  20       16.09       15.81      0.43 o
  -3  -2  20       17.47       17.50      0.50 o
  -2  -2  20       29.13       30.72      0.87 o
  -1  -2  20       10.44       11.02      0.40 o
   0  -2  20        0.05        0.07      1.00 o
   1  -2  20       15.75       14.99      0.46 o
   2  -2  20        3.90        3.25      0.36 o
   3  -2  20        7.66        7.44      0.42 o
   4  -2  20        0.94        0.42      1.13 o
 -10  -1  20        4.24        4.50      0.42 o
  -9  -1  20        7.40        6.75      0.41 o
  -8  -1  20        0.03       -1.15      1.15 o
  -7  -1  20       14.49       15.08      0.46 o
  -6  -1  20       24.64       22.97      0.71 o
  -5  -1  20        1.82        2.23      0.29 o
  -4  -1  20       15.24       15.36      0.51 o
  -3  -1  20        7.56        6.67      0.33 o
  -2  -1  20       11.55       10.14      0.36 o
  -1  -1  20        7.34        6.63      0.34 o
   0  -1  20        0.05        0.00      0.88 o
   1  -1  20       26.67       24.70      0.71 o
   2  -1  20        8.02        7.84      0.38 o
   3  -1  20        5.39        4.57      0.37 o
   4  -1  20       12.74       12.36      0.47 o
   5  -1  20        2.72        0.61      1.37 o
 -10   0  20        4.96        5.37      0.31 o
  -9   0  20       18.06       19.70      0.49 o
  -8   0  20        5.85        6.66      0.60 o
  -7   0  20        5.45        4.47      0.25 o
  -6   0  20        0.13        0.60      0.19 o
  -5   0  20        9.49       10.60      0.26 o
  -4   0  20        8.77        8.27      0.29 o
  -3   0  20        0.02       -0.20      0.62 o
  -2   0  20       29.09       30.21      1.22 o
  -1   0  20        5.45        5.42      0.48 o
   0   0  20       18.54       17.49      1.02 o
   1   0  20       30.53       31.54      1.65 o
   2   0  20       36.03       38.29      3.42 o
   3   0  20       26.58       26.95      1.97 o
   4   0  20       11.84       11.97      1.13 o
   5   0  20        1.11        0.96      0.57 o
 -10   1  20        4.12        4.81      0.42 o
  -9   1  20        7.43        6.77      0.42 o
  -8   1  20        0.03       -1.06      1.12 o
  -7   1  20       14.25       16.38      0.47 o
  -6   1  20       24.38       22.89      0.72 o
  -5   1  20        1.90        2.06      0.30 o
  -4   1  20       15.48       16.39      0.52 o
  -3   1  20        6.93        6.76      0.33 o
  -2   1  20       11.48       11.26      0.37 o
  -1   1  20        6.69        7.11      0.35 o
   0   1  20        0.06        0.13      0.94 o
   1   1  20       26.09       27.25      0.72 o
   2   1  20        8.17        9.66      0.40 o
   3   1  20        5.56        6.33      0.38 o
   4   1  20       12.31       14.20      0.49 o
   5   1  20        2.67        3.63      0.40 o
  -9   2  20        3.27        3.40      0.38 o
  -8   2  20        0.40       -0.24      1.16 o
  -7   2  20        2.96        2.64      0.34 o
  -6   2  20        1.31        0.43      0.96 o
  -5   2  20        0.19       -0.96      1.03 o
  -4   2  20       16.74       17.76      0.45 o
  -3   2  20       17.21       18.27      0.52 o
  -2   2  20       30.18       33.20      0.91 o
  -1   2  20       10.44       11.43      0.41 o
   0   2  20        0.12       -0.07      0.30 o
   1   2  20       15.79       16.17      0.49 o
   2   2  20        3.58        3.25      0.35 o
   3   2  20        7.91        9.59      0.43 o
   4   2  20        0.94        0.42      1.17 o
  -8   3  20        3.28        3.30      0.39 o
  -7   3  20        0.45        0.43      0.31 o
  -6   3  20       11.14       11.63      0.45 o
  -5   3  20        6.11        6.40      0.38 o
  -4   3  20       18.49       17.57      0.48 o
  -3   3  20       13.70       14.43      0.51 o
  -2   3  20        3.77        4.37      0.35 o
  -1   3  20       10.86       11.65      0.42 o
   0   3  20        0.16       -1.08      1.08 o
   1   3  20       16.24       17.62      0.50 o
   2   3  20        3.02        2.43      0.36 o
   3   3  20        3.15        4.82      0.40 o
  -7   4  20        4.24        3.98      0.43 o
  -6   4  20        1.54        1.80      0.39 o
  -5   4  20       24.94       25.94      0.70 o
  -4   4  20        2.77        3.20      0.37 o
  -3   4  20        5.23        5.24      0.38 o
  -2   4  20        3.09        3.33      0.37 o
  -1   4  20        2.06        2.86      0.35 o
   0   4  20        4.45        5.47      0.38 o
   1   4  20        1.69        1.81      0.36 o
   2   4  20        4.72        5.90      0.44 o
  -3   5  20        5.16        5.85      0.44 o
  -2   5  20        1.78        1.84      0.37 o
  -6  -4  21        1.51       -0.18      1.40 o
  -5  -4  21        3.00        3.99      0.40 o
  -4  -4  21       18.19       17.95      0.64 o
  -3  -4  21        0.71       -0.99      1.21 o
  -2  -4  21        0.96        0.94      0.34 o
  -1  -4  21        0.36       -1.26      1.26 o
   0  -4  21        0.19        0.09      1.19 o
  -8  -3  21        2.96        3.79      0.42 o
  -7  -3  21        7.02        9.24      0.43 o
  -6  -3  21        3.45        2.99      0.37 o
  -5  -3  21        1.96        1.86      0.34 o
  -4  -3  21        0.97        0.92      0.32 o
  -3  -3  21        5.51        4.61      0.37 o
  -2  -3  21        6.65        6.60      0.40 o
  -1  -3  21        2.97        2.57      0.35 o
   0  -3  21        7.06        6.60      0.41 o
   1  -3  21        0.91        0.81      0.35 o
   2  -3  21        5.11        3.88      0.42 o
  -9  -2  21       10.62       12.40      0.50 o
  -8  -2  21        0.33       -0.08      1.00 o
  -7  -2  21        0.73       -0.39      1.09 o
  -6  -2  21        3.87        4.67      0.36 o
  -5  -2  21        0.71       -0.58      1.12 o
  -4  -2  21       35.06       32.92      0.95 o
  -3  -2  21        4.13        3.68      0.35 o
  -2  -2  21       30.32       28.68      0.89 o
  -1  -2  21        1.44        1.54      0.33 o
   0  -2  21        4.55        4.38      0.37 o
   1  -2  21       32.30       30.90      0.85 o
   2  -2  21        2.25        2.11      0.36 o
   3  -2  21        4.24        4.45      0.42 o
  -9  -1  21        0.39       -0.67      1.17 o
  -8  -1  21        0.25       -0.08      1.02 o
  -7  -1  21        8.75        9.92      0.41 o
  -6  -1  21       22.60       21.00      0.67 o
  -5  -1  21        1.94        0.98      0.31 o
  -4  -1  21        0.99       -1.06      1.06 o
  -3  -1  21        0.08       -0.93      0.95 o
  -2  -1  21        4.31        3.56      0.32 o
  -1  -1  21        6.64        6.43      0.35 o
   0  -1  21       17.62       18.45      0.59 o
   1  -1  21       15.48       14.89      0.46 o
   2  -1  21        1.15        1.22      0.33 o
   3  -1  21        3.60        3.27      0.37 o
   4  -1  21        5.95        5.87      0.44 o
  -9   0  21        7.50        8.46      0.31 o
  -8   0  21        2.40        3.10      0.66 o
  -7   0  21        3.27        3.16      0.24 o
  -6   0  21        5.04        6.38      0.76 o
  -5   0  21       25.84       25.45      0.55 o
  -4   0  21       58.44       56.41      2.94 o
  -3   0  21        0.01        0.41      0.36 o
  -2   0  21        6.99        7.25      0.78 o
  -1   0  21        0.13       -0.19      0.69 o
   0   0  21        1.14        1.23      0.24 o
   1   0  21        3.49        3.94      0.34 o
   2   0  21        0.16       -0.48      0.48 o
   3   0  21       34.06       37.86      2.02 o
   4   0  21        8.09        9.97      1.66 o
  -9   1  21        0.42        0.73      0.35 o
  -8   1  21        0.20       -0.14      0.32 o
  -7   1  21        8.69       11.76      0.42 o
  -6   1  21       22.59       23.24      0.71 o
  -5   1  21        1.71        1.64      0.31 o
  -4   1  21        1.02        0.53      0.30 o
  -3   1  21        0.07       -0.87      0.96 o
  -2   1  21        4.32        5.24      0.34 o
  -1   1  21        7.14        7.68      0.37 o
   0   1  21       17.21       20.46      0.60 o
   1   1  21       15.35       16.30      0.49 o
   2   1  21        1.00        1.47      0.32 o
   3   1  21        3.59        4.41      0.38 o
   4   1  21        5.83        6.37      0.44 o
  -9   2  21       10.72       12.43      0.52 o
  -8   2  21        0.34        0.29      0.33 o
  -7   2  21        0.64        1.35      0.31 o
  -6   2  21        3.96        4.63      0.36 o
  -5   2  21        0.77       -0.80      1.10 o
  -4   2  21       35.28       35.19      0.96 o
  -3   2  21        4.13        3.48      0.35 o
  -2   2  21       30.48       33.29      0.92 o
  -1   2  21        1.60        1.33      0.33 o
   0   2  21        4.27        4.64      0.36 o
   1   2  21       33.06       35.55      0.89 o
   2   2  21        2.33        1.97      0.37 o
   3   2  21        4.23        4.22      0.42 o
  -8   3  21        2.77        3.62      0.42 o
  -7   3  21        6.87        8.04      0.44 o
  -6   3  21        3.47        3.77      0.38 o
  -5   3  21        1.84        1.75      0.34 o
  -4   3  21        0.96        1.04      0.33 o
  -3   3  21        5.01        4.75      0.36 o
  -2   3  21        6.73        7.30      0.39 o
  -1   3  21        3.03        3.34      0.35 o
   0   3  21        6.73        7.44      0.41 o
   1   3  21        0.90        1.11      0.35 o
   2   3  21        4.73        4.44      0.43 o
  -6   4  21        1.66        1.86      0.40 o
  -5   4  21        2.93        3.11      0.42 o
  -4   4  21       18.79       19.25      0.65 o
  -3   4  21        0.72        0.31      0.35 o
  -2   4  21        0.92        0.22      0.35 o
  -1   4  21        0.32       -0.59      1.12 o
   0   4  21        0.18        0.57      0.36 o
  -4  -4  22        6.23        7.67      0.46 o
  -3  -4  22        0.44        0.03      0.37 o
  -2  -4  22        0.11        0.71      0.35 o
  -7  -3  22       17.50       17.85      0.59 o
  -6  -3  22        3.65        3.51      0.40 o
  -5  -3  22        0.18       -0.10      0.33 o
  -4  -3  22        8.90        9.30      0.43 o
  -3  -3  22        3.09        3.03      0.36 o
  -2  -3  22        9.40        8.99      0.45 o
  -1  -3  22        9.93        9.81      0.44 o
   0  -3  22        1.51        1.50      0.36 o
   1  -3  22       10.51       10.38      0.50 o
  -8  -2  22        1.12       -0.09      1.15 o
  -7  -2  22        1.62        2.42      0.36 o
  -6  -2  22        7.18        7.76      0.40 o
  -5  -2  22        2.07        2.35      0.34 o
  -4  -2  22        7.39        6.70      0.39 o
  -3  -2  22       17.87       17.35      0.55 o
  -2  -2  22       11.28       11.05      0.44 o
  -1  -2  22       10.19       11.16      0.45 o
   0  -2  22        3.09        3.59      0.37 o
   1  -2  22       11.12       12.14      0.47 o
   2  -2  22       13.21       13.98      0.53 o
  -9  -1  22        3.19        3.05      0.42 o
  -8  -1  22        3.13        3.79      0.37 o
  -7  -1  22        5.27        5.41      0.39 o
  -6  -1  22        3.14        2.66      0.36 o
  -5  -1  22       11.56       11.93      0.44 o
  -4  -1  22       33.11       37.00      1.09 o
  -3  -1  22       24.77       24.25      0.71 o
  -2  -1  22       38.17       34.97      1.02 o
  -1  -1  22        7.06        6.10      0.38 o
   0  -1  22        8.28        8.67      0.42 o
   1  -1  22        1.19        1.69      0.34 o
   2  -1  22        2.70        2.15      0.37 o
   3  -1  22       10.07       10.76      0.49 o
  -9   0  22        5.06        5.31      0.30 o
  -8   0  22        1.07        0.87      0.27 o
  -7   0  22       11.01        9.61      0.58 o
  -6   0  22       24.18       27.47      1.38 o
  -5   0  22        7.41        6.83      0.42 o
  -4   0  22      119.40      116.76      2.56 o
  -3   0  22       12.70       11.82      1.02 o
  -2   0  22        3.52        3.53      0.23 o
  -1   0  22       17.76       20.36      1.78 o
   0   0  22        2.41        2.49      0.39 o
   1   0  22        2.07        2.14      0.23 o
   2   0  22        0.11        0.30      0.23 o
   3   0  22        7.79        7.08      0.49 o
  -9   1  22        3.17        4.19      0.42 o
  -8   1  22        3.00        2.81      0.38 o
  -7   1  22        5.66        7.28      0.40 o
  -6   1  22        3.11        3.09      0.36 o
  -5   1  22       10.97       11.25      0.45 o
  -4   1  22       33.37       39.84      1.14 o
  -3   1  22       23.86       25.31      0.74 o
  -2   1  22       38.10       39.31      1.05 o
  -1   1  22        6.84        6.71      0.40 o
   0   1  22        8.01        9.02      0.43 o
   1   1  22        1.18        1.99      0.33 o
   2   1  22        2.45        2.04      0.37 o
   3   1  22       10.19       11.35      0.52 o
  -8   2  22        0.99        0.43      1.35 o
  -7   2  22        1.62        2.48      0.37 o
  -6   2  22        7.25        8.10      0.41 o
  -5   2  22        2.04        2.90      0.35 o
  -4   2  22        7.61        7.40      0.39 o
  -3   2  22       17.57       18.89      0.56 o
  -2   2  22       11.72       12.15      0.45 o
  -1   2  22        9.60       10.96      0.45 o
   0   2  22        3.20        3.55      0.38 o
   1   2  22       11.42       12.75      0.50 o
   2   2  22       13.12       15.16      0.54 o
  -7   3  22       17.67       19.08      0.59 o
  -6   3  22        3.68        4.12      0.41 o
  -5   3  22        0.12        0.51      0.31 o
  -4   3  22        8.86       10.03      0.44 o
  -3   3  22        2.97        2.77      0.37 o
  -2   3  22        9.78       10.86      0.46 o
  -1   3  22        9.98       10.55      0.45 o
   0   3  22        1.70        1.36      0.38 o
   1   3  22       10.52       12.36      0.51 o
  -4   4  22        6.46        8.04      0.45 o
  -3   4  22        0.39        0.53      0.36 o
  -2   4  22        0.08       -0.29      0.37 o
  -5  -3  23        1.51        1.61      0.37 o
  -4  -3  23       14.16       13.26      0.53 o
  -3  -3  23        1.61        2.14      0.38 o
  -2  -3  23        7.24        7.00      0.44 o
  -1  -3  23        7.32        8.36      0.46 o
  -7  -2  23        1.57        1.65      0.39 o
  -6  -2  23        1.12       -0.17      1.13 o
  -5  -2  23        0.57        0.72      0.31 o
  -4  -2  23        9.49        9.73      0.44 o
  -3  -2  23        0.12       -0.24      1.13 o
  -2  -2  23        7.78        8.52      0.42 o
  -1  -2  23       17.87       17.63      0.54 o
   0  -2  23        8.37        8.85      0.45 o
   1  -2  23        5.95        4.38      0.43 o
  -8  -1  23        2.47        2.48      0.41 o
  -7  -1  23       15.83       19.12      0.52 o
  -6  -1  23       16.04       16.78      0.51 o
  -5  -1  23       17.49       17.44      0.54 o
  -4  -1  23        5.87        6.53      0.40 o
  -3  -1  23       37.11       37.52      1.06 o
  -2  -1  23        5.62        5.86      0.40 o
  -1  -1  23       18.09       16.83      0.52 o
   0  -1  23        4.86        5.36      0.38 o
   1  -1  23       10.24       10.13      0.45 o
   2  -1  23       14.46       15.75      0.55 o
  -8   0  23        1.29        1.37      0.33 o
  -7   0  23       10.15       12.22      0.88 o
  -6   0  23        4.83        6.21      0.29 o
  -5   0  23        5.81        8.12      0.60 o
  -4   0  23       19.11       19.62      0.50 o
  -3   0  23        3.10        3.37      0.81 o
  -2   0  23       41.48       45.14      1.93 o
  -1   0  23       18.59       19.68      0.73 o
   0   0  23        0.14        0.43      0.22 o
   1   0  23        3.85        3.96      0.41 o
   2   0  23        0.10        0.21      0.43 o
  -8   1  23        2.46        3.08      0.42 o
  -7   1  23       16.06       20.17      0.54 o
  -6   1  23       15.75       16.98      0.52 o
  -5   1  23       17.96       20.48      0.56 o
  -4   1  23        6.06        7.42      0.42 o
  -3   1  23       37.55       42.49      1.12 o
  -2   1  23        6.04        6.76      0.42 o
  -1   1  23       18.11       18.83      0.54 o
   0   1  23        5.29        6.48      0.40 o
   1   1  23       10.08       11.03      0.46 o
   2   1  23       14.42       18.48      0.56 o
  -7   2  23        1.59        1.41      0.39 o
  -6   2  23        1.01        0.33      1.21 o
  -5   2  23        0.50        0.47      0.33 o
  -4   2  23        9.42       11.34      0.45 o
  -3   2  23        0.11       -0.28      0.32 o
  -2   2  23        7.65        8.46      0.42 o
  -1   2  23       17.65       20.50      0.58 o
   0   2  23        8.46       10.36      0.47 o
   1   2  23        5.65        4.36      0.45 o
  -5   3  23        1.43        2.54      0.37 o
  -4   3  23       14.44       16.33      0.54 o
  -3   3  23        1.62        2.02      0.39 o
  -2   3  23        7.51        8.07      0.46 o
  -1   3  23        7.26        8.11      0.48 o
  -6  -2  24        0.54       -0.09      1.11 o
  -5  -2  24        6.32        8.46      0.44 o
  -4  -2  24        2.00        0.51      1.23 o
  -3  -2  24        1.34        1.68      0.37 o
  -2  -2  24        5.40        5.47      0.44 o
  -1  -2  24        8.16        7.50      0.47 o
  -7  -1  24        1.84        0.61      1.32 o
  -6  -1  24        0.88       -0.68      1.22 o
  -5  -1  24        4.88        6.49      0.40 o
  -4  -1  24        5.60        5.98      0.41 o
  -3  -1  24        4.42        5.18      0.39 o
  -2  -1  24       14.82       15.43      0.52 o
  -1  -1  24        0.03        0.26      0.32 o
   0  -1  24        1.11       -1.26      1.26 o
  -7   0  24        6.00        5.55      0.30 o
  -6   0  24       24.80       25.23      1.34 o
  -5   0  24        3.02        4.13      0.57 o
  -4   0  24       17.04       20.11      1.11 o
  -3   0  24        3.73        3.69      0.26 o
  -2   0  24        0.38        0.61      0.34 o
  -1   0  24        0.14        0.28      0.79 o
   0   0  24        5.58        6.46      0.30 o
   1   0  24        0.79       -0.26      0.89 o
  -7   1  24        1.71        2.11      0.39 o
  -6   1  24        0.94       -0.59      1.24 o
  -5   1  24        4.75        6.77      0.40 o
  -4   1  24        5.53        6.39      0.41 o
  -3   1  24        4.40        5.43      0.41 o
  -2   1  24       14.54       18.16      0.53 o
  -1   1  24        0.04        0.22      0.34 o
   0   1  24        1.25        1.81      0.38 o
  -6   2  24        0.54        0.35      1.24 o
  -5   2  24        6.29        8.30      0.46 o
  -4   2  24        1.97        2.11      0.37 o
  -3   2  24        1.17        1.13      0.37 o
  -2   2  24        5.42        6.23      0.45 o
  -1   2  24        8.49        9.28      0.48 o
  -5  -1  25        0.25        0.13      0.37 o
  -4  -1  25        2.60        2.30      0.38 o
  -3  -1  25        1.26        1.24      0.36 o
  -2  -1  25        0.54        0.09      1.28 o
  -5   0  25        3.83        3.72      0.58 o
  -4   0  25        6.40        7.68      0.32 o
  -3   0  25        3.91        4.57      0.31 o
  -2   0  25        0.36        0.64      0.25 o
  -1   0  25        5.30        5.72      0.45 o
  -5   1  25        0.25       -0.96      1.19 o
  -4   1  25        2.58        3.16      0.39 o
  -3   1  25        1.28        1.45      0.38 o
  -2   1  25        0.46       -0.09      1.14 o
 
